# Supplementary material for: 6-Amino-4-(4-chloro­phen­yl)-2-oxo-1,2-dihydro­pyridine-3,5-dicarbonitrile ethanol solvate
Source: Acta Crystallogr Sect E Struct Rep Online. 2008 Jul 23;64(Pt 8):o1578. doi: 10.1107/S1600536808022551 (PMC2962196; doi:10.1107/S1600536808022551)
Supplement: Supplementary file 1 [file e-64-o1578-sup1.cif]

##############################################################################
###                                                                        ###
###        Electronic paper (Acta Crystallographica Section E)             ###
###                                                                        ###
##############################################################################
#                                                                            #
# This CIF contains the data in a paper accepted for publication in Acta     #
# Crystallographica Section E. It conforms to the requirements of Notes      #
# for Authors for Section E, and has been peer reviewed under the auspices   #
# of the IUCr Commission on Journals.                                        #
#                                                                            #
# Full details of the Crystallographic Information File format               #
# are given in the paper "The Crystallographic Information File (CIF):       #
# a New Standard Archive File for Crystallography" by S. R. Hall, F. H.      #
# Allen and I. D. Brown [Acta Cryst. (1991), A47, 655-685].                  #
#                                                                            #
# The current version of the core CIF dictionary is obtainable from          #
# ftp://ftp.iucr.org/pub/cif_core.dic. The current version number is 2.4.    #
#                                                                            #
# Software is freely available for graphical display of the structure(s) in  #
# this CIF.  For information consult the CIF home page http://www.iucr.org/  #
# cif/home.html                                                              #
#                                                                            #
# This file may be used for bona fide research purposes within the           #
# scientific community so long as proper attribution is given to the journal # 
# article from which it was obtained.                                        #
#                                                                            #
##############################################################################
                                             
data_global
_audit_creation_method     'from SHELXL97 CIF and IUCr SHELXL97-template'
_journal_date_recd_electronic     2008-05-11
_journal_date_accepted     2008-07-18
_journal_name_full     'Acta Crystallographica, Section E'
_journal_year     2008
_journal_volume     64
_journal_issue      8
_journal_page_first     o1578
_journal_page_last     o1578
_journal_paper_category     QO
_journal_coeditor_code     BQ2082
_publ_contact_author_name     'Shujiang Tu'
_publ_contact_author_address
;
College of Chemistry and Chemical Engineering
Xuzhou Normal University
Xuzhou 221116
People's Republic of China
;
_publ_contact_author_email     jiarunhong@126.com
_publ_contact_author_fax     86-516-83403163
_publ_contact_author_phone     86-516-83500349
_publ_section_title
;
6-Amino-4-(4-chlorophenyl)-2-oxo-1,2-dihydropyridine-3,5-dicarbonitrile ethanol
solvate
;
loop_
    _publ_author_name
    _publ_author_address
    'Runhong Jia'
;
Lianyungang Teacher's College
Lianyungang 222006
People's Republic of China
;
    'ShuJiang Tu'
;
College of Chemistry and Chemical Engineering
Xuzhou Normal University
Xuzhou 221116
People's Republic of China
;
data_I
_chemical_name_systematic
;
6-Amino-4-(4-chlorophenyl)-2-oxo-1,2-dihydropyridine-3,5-dicarbonitrile
ethanol solvate
;
_chemical_name_common     ?
_chemical_formula_moiety     'C13 H7 Cl N4 O, C2 H6 O'
_chemical_formula_sum     'C15 H13 Cl N4 O2'
_chemical_formula_iupac     'C13 H7 Cl N4 O, C2 H6 O'
_chemical_formula_weight     316.74
_chemical_melting_point     ?
_symmetry_cell_setting     Triclinic
_symmetry_space_group_name_H-M     'P -1'
loop_
    _symmetry_equiv_pos_as_xyz
    'x, y, z'
    '-x, -y, -z'
_cell_length_a     6.7787(10)
_cell_length_b     10.4318(14)
_cell_length_c     11.2857(17)
_cell_angle_alpha     88.634(2)
_cell_angle_beta     84.6430(10)
_cell_angle_gamma     81.7000(10)
_cell_volume     786.2(2)
_cell_formula_units_Z     2
_cell_measurement_reflns_used     566
_cell_measurement_theta_min     2.665
_cell_measurement_theta_max     20.294
_cell_measurement_temperature     298(2)
_exptl_crystal_description     "block"
_exptl_crystal_colour     "colorless"
_exptl_crystal_size_max     0.14
_exptl_crystal_size_mid     0.09
_exptl_crystal_size_min     0.03
_exptl_crystal_density_diffrn     1.338
_exptl_crystal_density_meas     ?
_exptl_crystal_density_method     'not measured'
_exptl_crystal_F_000     328
_exptl_absorpt_coefficient_mu     0.255
_exptl_absorpt_correction_type     multi-scan
_exptl_absorpt_process_details     '(SADABS; Sheldrick, 1996)'
_exptl_absorpt_correction_T_min     0.9652
_exptl_absorpt_correction_T_max     0.9924
_exptl_special_details
;
;
_diffrn_ambient_temperature     298(2)
_diffrn_radiation_type     MoK\a
_diffrn_radiation_wavelength     0.71073
_diffrn_radiation_source     'fine-focus sealed tube'
_diffrn_radiation_monochromator     graphite
_diffrn_measurement_device_type     'Bruker SMART CCD area-detector'
_diffrn_measurement_method     '\f and \w'
_diffrn_detector_area_resol_mean     ?
_diffrn_reflns_number     4165
_diffrn_reflns_av_R_equivalents     0.0332
_diffrn_reflns_av_sigmaI/netI     0.1044
_diffrn_reflns_theta_min     1.97
_diffrn_reflns_theta_max     25.00
_diffrn_reflns_theta_full     25.00
_diffrn_measured_fraction_theta_max     0.989
_diffrn_measured_fraction_theta_full     0.989
_diffrn_reflns_limit_h_min     -8
_diffrn_reflns_limit_h_max     7
_diffrn_reflns_limit_k_min     -7
_diffrn_reflns_limit_k_max     12
_diffrn_reflns_limit_l_min     -13
_diffrn_reflns_limit_l_max     11
_diffrn_standards_number     ?
_diffrn_standards_interval_count     ?
_diffrn_standards_interval_time     ?
_diffrn_standards_decay_%     ?
_refine_special_details
;
Refinement of <i>F</i>^2^ against ALL reflections. The weighted <i>R</i>-factor
<i>wR</i> and goodness of fit <i>S</i> are based on <i>F</i>^2^, conventional
<i>R</i>-factors <i>R</i> are based on <i>F</i>, with <i>F</i> set to zero for
negative <i>F</i>^2^. The threshold expression of <i>F</i>^2^ >
\s(<i>F</i>^2^) is used only for calculating <i>R</i>-factors(gt) <i>etc</i>.
and is not relevant to the choice of reflections for refinement.
<i>R</i>-factors based on <i>F</i>^2^ are statistically about twice as large
as those based on <i>F</i>, and <i>R</i>- factors based on ALL data will be
even larger.
;
_reflns_number_total     2727
_reflns_number_gt     1162
_reflns_threshold_expression     I>2\s(I)
_refine_ls_structure_factor_coef     Fsqd
_refine_ls_matrix_type     full
_refine_ls_R_factor_all     0.1563
_refine_ls_R_factor_gt     0.0560
_refine_ls_wR_factor_gt     0.1071
_refine_ls_wR_factor_ref     0.1403
_refine_ls_goodness_of_fit_ref     1.009
_refine_ls_restrained_S_all     1.009
_refine_ls_number_reflns     2727
_refine_ls_number_parameters     199
_refine_ls_number_restraints     0
_refine_ls_hydrogen_treatment     constr
_refine_ls_weighting_scheme     calc
_refine_ls_weighting_details
         'calc w=1/[\s^2^(Fo^2^)+(0.0453P)^2^+0.0621P] where P=(Fo^2^+2Fc^2^)/3'
_atom_sites_solution_hydrogens     geom
_atom_sites_solution_primary     direct
_atom_sites_solution_secondary     difmap
_refine_ls_shift/su_max     0.000
_refine_ls_shift/su_mean     0.000
_refine_diff_density_max     0.307
_refine_diff_density_min     -0.244
_refine_ls_extinction_method     none
_refine_ls_extinction_coef     ?
loop_
    _atom_type_symbol
    _atom_type_description
    _atom_type_scat_dispersion_real
    _atom_type_scat_dispersion_imag
    _atom_type_scat_source
    'C' 'C' 0.0033 0.0016
                         'International Tables Vol C Tables 4.2.6.8 and 6.1.1.4'
    'H' 'H' 0.0000 0.0000
                         'International Tables Vol C Tables 4.2.6.8 and 6.1.1.4'
    'N' 'N' 0.0061 0.0033
                         'International Tables Vol C Tables 4.2.6.8 and 6.1.1.4'
    'O' 'O' 0.0106 0.0060
                         'International Tables Vol C Tables 4.2.6.8 and 6.1.1.4'
    'Cl' 'Cl' 0.1484 0.1585
                         'International Tables Vol C Tables 4.2.6.8 and 6.1.1.4'
_computing_data_collection     'SMART (Bruker, 1998)'
_computing_cell_refinement     'SMART (Bruker, 1998)'
_computing_data_reduction     'SAINT (Bruker, 1999)'
_computing_structure_solution     'SHELXS97 (Sheldrick, 2008)'
_computing_structure_refinement     'SHELXL97 (Sheldrick, 2008)'
_computing_molecular_graphics     'SHELXTL (Sheldrick, 2008)'
_computing_publication_material     'SHELXTL (Sheldrick, 2008)'
loop_
    _atom_site_type_symbol
    _atom_site_label
    _atom_site_fract_x
    _atom_site_fract_y
    _atom_site_fract_z
    _atom_site_U_iso_or_equiv
    _atom_site_adp_type
    _atom_site_calc_flag
    _atom_site_refinement_flags
    _atom_site_occupancy
    _atom_site_disorder_assembly
    _atom_site_disorder_group
    Cl Cl1 0.3974(2) 0.82840(13) -0.02206(12) 0.0905(6) Uani d . 1 . .
    N N1 0.5949(5) 0.1640(3) 0.4620(3) 0.0420(9) Uani d . 1 . .
    H H1 0.6264 0.0964 0.5051 0.050 Uiso calc R 1 . .
    N N2 0.8641(5) 0.2447(3) 0.5286(3) 0.0520(10) Uani d . 1 . .
    H H2A 0.8877 0.1748 0.5700 0.062 Uiso calc R 1 . .
    H H2B 0.9398 0.3040 0.5304 0.062 Uiso calc R 1 . .
    N N3 0.8433(5) 0.5684(4) 0.4171(3) 0.0565(11) Uani d . 1 . .
    N N4 0.0902(6) 0.2779(4) 0.1960(3) 0.0705(13) Uani d . 1 . .
    O O1 0.3337(4) 0.0727(3) 0.4075(2) 0.0544(9) Uani d . 1 . .
    O O2 -0.0003(5) 0.0195(3) 0.6598(3) 0.0923(13) Uani d . 1 . .
    H H2 -0.0927 -0.0237 0.6639 0.138 Uiso calc R 1 . .
    C C1 0.7115(6) 0.2611(4) 0.4621(3) 0.0389(11) Uani d . 1 . .
    C C2 0.6615(5) 0.3715(4) 0.3915(3) 0.0353(10) Uani d . 1 . .
    C C3 0.5067(6) 0.3773(4) 0.3158(3) 0.0376(10) Uani d . 1 . .
    C C4 0.3897(6) 0.2774(4) 0.3224(3) 0.0389(11) Uani d . 1 . .
    C C5 0.4310(6) 0.1666(4) 0.3979(3) 0.0405(11) Uani d . 1 . .
    C C6 0.7651(6) 0.4800(4) 0.4034(3) 0.0422(11) Uani d . 1 . .
    C C7 0.2249(6) 0.2769(4) 0.2514(4) 0.0473(12) Uani d . 1 . .
    C C8 0.4755(6) 0.4877(4) 0.2317(3) 0.0389(10) Uani d . 1 . .
    C C9 0.2890(6) 0.5612(4) 0.2250(4) 0.0526(12) Uani d . 1 . .
    H H9 0.1789 0.5406 0.2733 0.063 Uiso calc R 1 . .
    C C10 0.2668(7) 0.6653(5) 0.1464(4) 0.0615(14) Uani d . 1 . .
    H H10 0.1416 0.7145 0.1427 0.074 Uiso calc R 1 . .
    C C11 0.4283(8) 0.6966(4) 0.0736(4) 0.0576(13) Uani d . 1 . .
    C C12 0.6122(7) 0.6221(4) 0.0768(4) 0.0494(12) Uani d . 1 . .
    H H12 0.7202 0.6412 0.0259 0.059 Uiso calc R 1 . .
    C C13 0.6369(6) 0.5191(4) 0.1552(3) 0.0425(11) Uani d . 1 . .
    H H13 0.7622 0.4697 0.1574 0.051 Uiso calc R 1 . .
    C C14 0.0839(8) 0.0126(5) 0.7684(4) 0.0776(16) Uani d . 1 . .
    H H14A 0.1464 -0.0753 0.7828 0.093 Uiso calc R 1 . .
    H H14B -0.0200 0.0359 0.8324 0.093 Uiso calc R 1 . .
    C C15 0.2369(8) 0.1030(5) 0.7664(5) 0.0884(18) Uani d . 1 . .
    H H15A 0.2941 0.0980 0.8413 0.133 Uiso calc R 1 . .
    H H15B 0.1743 0.1900 0.7528 0.133 Uiso calc R 1 . .
    H H15C 0.3404 0.0788 0.7037 0.133 Uiso calc R 1 . .
loop_
    _atom_site_aniso_label
    _atom_site_aniso_U_11
    _atom_site_aniso_U_22
    _atom_site_aniso_U_33
    _atom_site_aniso_U_12
    _atom_site_aniso_U_13
    _atom_site_aniso_U_23
    Cl1 0.1212(13) 0.0645(10) 0.0815(10) -0.0005(8) -0.0159(8) 0.0352(8)
    N1 0.050(2) 0.032(2) 0.049(2) -0.0153(18) -0.0145(17) 0.0133(18)
    N2 0.058(2) 0.041(2) 0.065(2) -0.0234(19) -0.025(2) 0.015(2)
    N3 0.064(3) 0.056(3) 0.057(2) -0.028(2) -0.016(2) 0.010(2)
    N4 0.063(3) 0.068(3) 0.088(3) -0.025(2) -0.031(2) 0.018(3)
    O1 0.0521(19) 0.047(2) 0.074(2) -0.0301(16) -0.0224(16) 0.0188(17)
    O2 0.097(3) 0.081(3) 0.119(3) -0.050(2) -0.067(2) 0.045(2)
    C1 0.043(3) 0.036(3) 0.041(2) -0.011(2) -0.011(2) 0.004(2)
    C2 0.041(3) 0.031(3) 0.037(2) -0.014(2) -0.0074(19) 0.004(2)
    C3 0.041(3) 0.034(3) 0.038(2) -0.011(2) 0.000(2) 0.004(2)
    C4 0.038(2) 0.040(3) 0.042(2) -0.014(2) -0.008(2) 0.008(2)
    C5 0.038(3) 0.040(3) 0.045(3) -0.007(2) -0.009(2) 0.008(2)
    C6 0.047(3) 0.041(3) 0.041(3) -0.013(2) -0.006(2) 0.007(2)
    C7 0.046(3) 0.043(3) 0.055(3) -0.015(2) -0.008(2) 0.013(2)
    C8 0.040(3) 0.034(3) 0.045(3) -0.014(2) -0.005(2) 0.007(2)
    C9 0.052(3) 0.040(3) 0.065(3) -0.005(2) -0.004(2) 0.009(3)
    C10 0.052(3) 0.050(3) 0.077(4) 0.006(3) -0.005(3) 0.009(3)
    C11 0.072(4) 0.045(3) 0.057(3) -0.004(3) -0.018(3) 0.016(3)
    C12 0.064(3) 0.046(3) 0.042(3) -0.023(3) -0.010(2) 0.012(2)
    C13 0.043(3) 0.042(3) 0.045(3) -0.012(2) -0.010(2) 0.008(2)
    C14 0.103(4) 0.058(4) 0.078(4) -0.023(3) -0.027(3) 0.010(3)
    C15 0.085(4) 0.074(4) 0.115(5) -0.020(3) -0.036(3) -0.014(4)
_geom_special_details
;
All e.s.d.'s (except the e.s.d. in the dihedral angle between two l.s. planes)
are estimated using the full covariance matrix. The cell e.s.d.'s are taken
into account individually in the estimation of e.s.d.'s in distances, angles
and torsion angles; correlations between e.s.d.'s in cell parameters are only
used when they are defined by crystal symmetry. An approximate (isotropic)
treatment of cell e.s.d.'s is used for estimating e.s.d.'s involving l.s.
planes.
;
loop_
    _geom_bond_atom_site_label_1
    _geom_bond_atom_site_label_2
    _geom_bond_site_symmetry_2
    _geom_bond_distance
    _geom_bond_publ_flag
    Cl1 C11 . 1.728(4) ?
    N1 C1 . 1.372(4) ?
    N1 C5 . 1.377(4) ?
    N1 H1 . 0.8600 ?
    N2 C1 . 1.323(4) ?
    N2 H2A . 0.8600 ?
    N2 H2B . 0.8600 ?
    N3 C6 . 1.147(5) ?
    N4 C7 . 1.152(5) ?
    O1 C5 . 1.255(4) ?
    O2 C14 . 1.396(5) ?
    O2 H2 . 0.8200 ?
    C1 C2 . 1.404(5) ?
    C2 C3 . 1.407(5) ?
    C2 C6 . 1.432(5) ?
    C3 C4 . 1.395(5) ?
    C3 C8 . 1.479(5) ?
    C4 C5 . 1.429(5) ?
    C4 C7 . 1.435(5) ?
    C8 C9 . 1.388(5) ?
    C8 C13 . 1.401(5) ?
    C9 C10 . 1.385(5) ?
    C9 H9 . 0.9300 ?
    C10 C11 . 1.380(6) ?
    C10 H10 . 0.9300 ?
    C11 C12 . 1.374(6) ?
    C12 C13 . 1.377(5) ?
    C12 H12 . 0.9300 ?
    C13 H13 . 0.9300 ?
    C14 C15 . 1.497(6) ?
    C14 H14A . 0.9700 ?
    C14 H14B . 0.9700 ?
    C15 H15A . 0.9600 ?
    C15 H15B . 0.9600 ?
    C15 H15C . 0.9600 ?
loop_
    _geom_angle_atom_site_label_1
    _geom_angle_atom_site_label_2
    _geom_angle_atom_site_label_3
    _geom_angle_site_symmetry_1
    _geom_angle_site_symmetry_3
    _geom_angle
    _geom_angle_publ_flag
    C1 N1 C5 . . 124.9(3) ?
    C1 N1 H1 . . 117.5 ?
    C5 N1 H1 . . 117.5 ?
    C1 N2 H2A . . 120.0 ?
    C1 N2 H2B . . 120.0 ?
    H2A N2 H2B . . 120.0 ?
    C14 O2 H2 . . 109.5 ?
    N2 C1 N1 . . 118.0(4) ?
    N2 C1 C2 . . 124.1(4) ?
    N1 C1 C2 . . 117.9(4) ?
    C1 C2 C3 . . 120.7(4) ?
    C1 C2 C6 . . 118.1(3) ?
    C3 C2 C6 . . 121.1(4) ?
    C4 C3 C2 . . 118.4(4) ?
    C4 C3 C8 . . 122.5(3) ?
    C2 C3 C8 . . 119.1(4) ?
    C3 C4 C5 . . 121.8(4) ?
    C3 C4 C7 . . 122.4(4) ?
    C5 C4 C7 . . 115.7(4) ?
    O1 C5 N1 . . 118.8(4) ?
    O1 C5 C4 . . 125.3(4) ?
    N1 C5 C4 . . 115.9(4) ?
    N3 C6 C2 . . 177.2(5) ?
    N4 C7 C4 . . 178.7(5) ?
    C9 C8 C13 . . 118.5(4) ?
    C9 C8 C3 . . 121.9(4) ?
    C13 C8 C3 . . 119.7(4) ?
    C10 C9 C8 . . 120.0(4) ?
    C10 C9 H9 . . 120.0 ?
    C8 C9 H9 . . 120.0 ?
    C11 C10 C9 . . 120.7(4) ?
    C11 C10 H10 . . 119.6 ?
    C9 C10 H10 . . 119.6 ?
    C12 C11 C10 . . 119.7(4) ?
    C12 C11 Cl1 . . 120.5(4) ?
    C10 C11 Cl1 . . 119.8(4) ?
    C11 C12 C13 . . 120.2(4) ?
    C11 C12 H12 . . 119.9 ?
    C13 C12 H12 . . 119.9 ?
    C12 C13 C8 . . 120.8(4) ?
    C12 C13 H13 . . 119.6 ?
    C8 C13 H13 . . 119.6 ?
    O2 C14 C15 . . 109.8(4) ?
    O2 C14 H14A . . 109.7 ?
    C15 C14 H14A . . 109.7 ?
    O2 C14 H14B . . 109.7 ?
    C15 C14 H14B . . 109.7 ?
    H14A C14 H14B . . 108.2 ?
    C14 C15 H15A . . 109.5 ?
    C14 C15 H15B . . 109.5 ?
    H15A C15 H15B . . 109.5 ?
    C14 C15 H15C . . 109.5 ?
    H15A C15 H15C . . 109.5 ?
    H15B C15 H15C . . 109.5 ?
loop_
    _geom_torsion_atom_site_label_1
    _geom_torsion_atom_site_label_2
    _geom_torsion_atom_site_label_3
    _geom_torsion_atom_site_label_4
    _geom_torsion_site_symmetry_1
    _geom_torsion_site_symmetry_2
    _geom_torsion_site_symmetry_3
    _geom_torsion_site_symmetry_4
    _geom_torsion
    _geom_torsion_publ_flag
    C5 N1 C1 N2 . . . . 179.8(4) ?
    C5 N1 C1 C2 . . . . -0.3(6) ?
    N2 C1 C2 C3 . . . . 174.8(4) ?
    N1 C1 C2 C3 . . . . -5.0(6) ?
    N2 C1 C2 C6 . . . . -8.4(6) ?
    N1 C1 C2 C6 . . . . 171.8(3) ?
    C1 C2 C3 C4 . . . . 7.1(6) ?
    C6 C2 C3 C4 . . . . -169.6(4) ?
    C1 C2 C3 C8 . . . . -172.3(4) ?
    C6 C2 C3 C8 . . . . 11.0(6) ?
    C2 C3 C4 C5 . . . . -4.0(6) ?
    C8 C3 C4 C5 . . . . 175.4(4) ?
    C2 C3 C4 C7 . . . . 178.1(4) ?
    C8 C3 C4 C7 . . . . -2.5(6) ?
    C1 N1 C5 O1 . . . . -178.4(4) ?
    C1 N1 C5 C4 . . . . 3.3(6) ?
    C3 C4 C5 O1 . . . . -179.2(4) ?
    C7 C4 C5 O1 . . . . -1.2(6) ?
    C3 C4 C5 N1 . . . . -1.0(6) ?
    C7 C4 C5 N1 . . . . 177.1(4) ?
    C4 C3 C8 C9 . . . . 52.2(6) ?
    C2 C3 C8 C9 . . . . -128.5(4) ?
    C4 C3 C8 C13 . . . . -127.0(4) ?
    C2 C3 C8 C13 . . . . 52.4(5) ?
    C13 C8 C9 C10 . . . . -1.9(6) ?
    C3 C8 C9 C10 . . . . 178.9(4) ?
    C8 C9 C10 C11 . . . . 0.4(7) ?
    C9 C10 C11 C12 . . . . 1.6(7) ?
    C9 C10 C11 Cl1 . . . . -179.0(4) ?
    C10 C11 C12 C13 . . . . -2.2(7) ?
    Cl1 C11 C12 C13 . . . . 178.5(3) ?
    C11 C12 C13 C8 . . . . 0.7(6) ?
    C9 C8 C13 C12 . . . . 1.3(6) ?
    C3 C8 C13 C12 . . . . -179.5(4) ?
loop_
    _geom_hbond_atom_site_label_D
    _geom_hbond_atom_site_label_H
    _geom_hbond_atom_site_label_A
    _geom_hbond_site_symmetry_A
    _geom_hbond_distance_DH
    _geom_hbond_distance_HA
    _geom_hbond_distance_DA
    _geom_hbond_angle_DHA
    O2 H2 O1 2_556 0.82 2.02 2.755(4) 148.7
    N2 H2B N3 2_766 0.86 2.25 3.084(5) 164.2
    N2 H2A O2 1_655 0.86 1.98 2.832(4) 168.3
    N1 H1 O1 2_656 0.86 2.00 2.849(4) 170.8
