# Supplementary material for: 6-Amino-4-(4-chloro­phen­yl)-2-oxo-1,2-dihydro­pyridine-3,5-dicarbonitrile ethanol solvate
Source: Acta Crystallogr Sect E Struct Rep Online. 2008 Jul 23;64(Pt 8):o1578. doi: 10.1107/S1600536808022551 (PMC2962196; doi:10.1107/S1600536808022551)
Supplement: Supplementary file 2 [file e-64-o1578-Isup2.hkl]

# 
# h,k,l, Fc-squared, Fo-squared, sigma(Fo-squared) and status flag 
# 
data_I
_shelx_title ' 051209t in P-1' 
_shelx_refln_list_code          4 
_shelx_F_calc_maximum      159.95 
_exptl_crystal_F_000       328.00 
_reflns_d_resolution_high  0.8408 
 
loop_ 
 _symmetry_equiv_pos_as_xyz 
 'x, y, z' 
 '-x, -y, -z' 
 
_cell_length_a     6.7787 
_cell_length_b    10.4318 
_cell_length_c    11.2857 
_cell_angle_alpha  88.634 
_cell_angle_beta   84.643 
_cell_angle_gamma  81.700 
 
_shelx_F_squared_multiplier     1.000 
 
loop_ 
 _refln_index_h 
 _refln_index_k 
 _refln_index_l 
 _refln_F_squared_calc 
 _refln_F_squared_meas 
 _refln_F_squared_sigma 
 _refln_observed_status 
   1   0   0     3353.52     3363.86     17.81 o 
   2   0   0       41.12       57.85      3.56 o 
   3   0   0      236.31      215.71      5.70 o 
   4   0   0      131.56      141.66      5.85 o 
   5   0   0       17.01       20.22      7.78 o 
   6   0   0       15.29       13.17     10.18 o 
   7   0   0        0.00       -2.91      8.94 o 
  -7   1   0        3.66        0.18     11.22 o 
  -6   1   0        6.61        6.57     10.16 o 
  -5   1   0       48.31       69.54      8.87 o 
  -4   1   0       41.46       52.69      5.05 o 
  -3   1   0      146.55      141.24      4.94 o 
  -2   1   0     1923.60     1906.16     13.14 o 
  -1   1   0      105.38      108.55      3.44 o 
   0   1   0      196.56      176.05      4.58 o 
   1   1   0     2229.50     2143.57     20.43 o 
   2   1   0        1.41       -0.51      3.13 o 
   3   1   0      713.19      672.98     12.73 o 
   4   1   0       33.81       27.86      5.66 o 
   5   1   0       35.34       46.76      7.81 o 
   6   1   0       76.25       77.92     14.26 o 
   7   1   0       13.90        2.13      8.47 o 
   8   1   0        0.01       -7.12      9.27 o 
  -7   2   0        0.04       -3.17      9.66 o 
  -6   2   0        5.25        3.07      8.81 o 
  -5   2   0        1.27       -1.27      9.38 o 
  -4   2   0      544.00      504.64      9.55 o 
  -3   2   0      358.77      390.51      9.54 o 
  -2   2   0        6.00        7.34      3.82 o 
  -1   2   0      903.81      851.73     17.96 o 
   1   2   0      170.42      167.00      8.11 o 
   2   2   0        5.63        6.42      5.43 o 
   3   2   0     1533.61     1512.27     18.78 o 
   4   2   0        1.58       -1.87      3.92 o 
   5   2   0       72.31       79.10     13.45 o 
   6   2   0      291.16      280.54     20.06 o 
   7   2   0       86.50      104.00     17.95 o 
   8   2   0       11.31       10.31     12.29 o 
  -7   3   0        0.16       -0.21     11.48 o 
  -6   3   0        0.02        0.00      9.95 o 
  -5   3   0      153.95      186.40     20.21 o 
  -4   3   0       43.65       44.53     12.19 o 
  -3   3   0      111.92      130.17     17.33 o 
  -2   3   0        0.08       -0.39      4.35 o 
  -1   3   0     3059.37     2839.74     21.66 o 
   0   3   0       86.59       91.23      8.47 o 
   1   3   0      566.18      539.65     10.45 o 
   2   3   0       55.64       61.03      7.79 o 
   3   3   0       56.22       70.15      9.59 o 
   4   3   0      108.46      121.75      8.93 o 
   5   3   0        0.17       -2.41      5.64 o 
   6   3   0       69.93       65.26     14.26 o 
   7   3   0       19.31       11.28     11.12 o 
  -7   4   0        5.92       -0.39     11.85 o 
  -6   4   0        6.49       -0.99     10.57 o 
  -5   4   0       10.04       13.61     11.30 o 
  -4   4   0       33.79       39.28     11.61 o 
  -3   4   0        0.06        0.20      4.83 o 
  -2   4   0      230.70      186.23      9.08 o 
  -1   4   0     2997.65     2879.67     42.80 o 
   0   4   0      246.33      230.01     11.23 o 
   1   4   0      182.11      171.75     10.29 o 
   2   4   0      520.01      515.09     12.07 o 
   3   4   0       73.64       75.09     10.26 o 
   4   4   0        4.20       -2.96      6.65 o 
   5   4   0        1.67        2.76      8.50 o 
   6   4   0       47.61       55.78     13.51 o 
   7   4   0       14.46       -1.66      8.83 o 
  -6   5   0       38.88       51.31     15.35 o 
  -5   5   0        3.67      -10.21     10.21 o 
  -4   5   0       48.09       40.66     13.69 o 
  -3   5   0      179.27      187.21     12.63 o 
  -2   5   0        0.53       -4.08      5.25 o 
  -1   5   0      255.71      250.10      9.27 o 
   0   5   0       11.39       16.19      8.29 o 
   1   5   0      135.81      138.40     10.84 o 
   2   5   0     1524.67     1494.92     21.60 o 
   3   5   0      191.25      194.79     12.94 o 
   4   5   0       27.43       27.20      8.73 o 
   5   5   0       80.89       67.24     13.90 o 
   6   5   0        8.18       -1.04      9.66 o 
   7   5   0       17.12        6.21      9.46 o 
  -6   6   0       33.07       35.67     13.33 o 
  -5   6   0       70.41       88.52     16.76 o 
  -4   6   0        0.00       -7.33      9.35 o 
  -3   6   0        1.50       10.42      6.29 o 
  -2   6   0      188.48      188.04     14.29 o 
  -1   6   0      444.65      436.96     13.21 o 
   0   6   0      190.81      170.49     12.91 o 
   1   6   0      209.27      234.29     14.89 o 
   2   6   0      786.84      753.91     23.14 o 
   3   6   0       85.44       66.87      8.42 o 
   4   6   0        4.27       10.44      8.55 o 
   5   6   0       53.13       39.08     12.24 o 
   6   6   0       17.08        6.75     10.89 o 
   7   6   0        0.03       -9.12      9.12 o 
  -5   7   0        0.10        0.62     10.91 o 
  -4   7   0        0.42        4.29     10.86 o 
  -3   7   0        4.69       -6.04      6.72 o 
  -2   7   0      138.59      174.46     12.19 o 
  -1   7   0        4.60       -1.01      5.91 o 
   0   7   0       79.78       83.14     14.26 o 
   1   7   0      419.36      368.30     18.92 o 
   2   7   0       35.80       53.65     11.72 o 
   3   7   0        4.63        3.87      7.82 o 
   4   7   0       57.55       60.13      9.58 o 
   5   7   0      160.07      131.03     18.42 o 
   6   7   0        2.97       -8.73      8.73 o 
   7   7   0        0.37       -5.92     10.26 o 
  -5   8   0        0.61       -3.04     10.70 o 
  -4   8   0        7.31       -9.79      9.79 o 
  -3   8   0       43.73       43.47     13.72 o 
  -2   8   0      114.60      135.46     18.68 o 
  -1   8   0       22.58       15.69      9.46 o 
   0   8   0       10.10        1.23      6.63 o 
   1   8   0       14.10       16.11     11.93 o 
   2   8   0       91.34      149.24     17.80 o 
   3   8   0        2.93       -0.44      9.51 o 
   4   8   0       33.46       30.20      8.11 o 
   5   8   0       38.25       48.20      9.91 o 
   6   8   0        1.70       27.31     13.73 o 
  -4   9   0        4.45       14.13     12.52 o 
  -3   9   0       12.57        7.38     11.85 o 
  -2   9   0       91.11       92.16     11.30 o 
  -1   9   0      129.25      167.99     14.21 o 
   0   9   0      330.98      325.55     15.70 o 
   1   9   0      631.30      633.35     26.95 o 
   2   9   0        2.50       24.21     12.34 o 
   3   9   0       94.31       85.22     15.36 o 
   4   9   0       99.15       76.26     15.20 o 
   5   9   0       61.26       61.86     10.94 o 
   6   9   0        0.45        5.04      9.23 o 
  -3  10   0        1.50       -0.10     11.98 o 
  -2  10   0       13.93       17.27      9.21 o 
  -1  10   0        0.23        0.24      7.90 o 
   0  10   0        5.83       -7.14      7.14 o 
   1  10   0        1.68        7.91      7.66 o 
   2  10   0        7.59       -4.42     10.96 o 
   3  10   0        0.16        3.22     11.15 o 
   4  10   0       28.47       22.19     12.29 o 
   5  10   0        1.82       -0.44     10.70 o 
  -2  11   0       10.55        1.88      9.27 o 
  -1  11   0        0.43       -4.60      8.84 o 
   0  11   0      109.04      125.78     14.98 o 
   1  11   0       66.19       71.83     12.40 o 
   2  11   0        1.40        0.39     12.44 o 
   3  11   0        2.36       -2.31     11.74 o 
   4  11   0        6.20      -10.39     10.39 o 
   0  12   0       23.42       21.31     11.61 o 
   1  12   0        1.40       10.24     10.73 o 
   2  12   0       37.11       38.58     15.15 o 
  -2 -12   1        3.08       -6.52     13.30 o 
  -1 -12   1        0.06      -11.59     11.59 o 
   0 -12   1        9.18       -0.88     15.12 o 
  -3 -11   1       62.47      111.77     19.72 o 
  -2 -11   1        9.53        6.31     14.81 o 
  -1 -11   1        4.20       -0.44     10.70 o 
   0 -11   1        0.21        1.20     13.07 o 
   1 -11   1       13.22       18.04     10.10 o 
   2 -11   1       17.16        5.76      9.44 o 
  -3 -10   1        3.54        0.81     10.94 o 
  -2 -10   1        0.77       -3.26      9.68 o 
  -1 -10   1        0.55        3.63      8.78 o 
   0 -10   1       92.80      106.10     20.03 o 
   1 -10   1        1.65        1.16      8.98 o 
   2 -10   1        0.30        1.22      8.22 o 
   3 -10   1        3.81       -4.88     11.43 o 
  -5  -9   1        4.92       -2.08      6.70 o 
  -4  -9   1      101.74      127.81     16.68 o 
  -3  -9   1      118.00      108.58     15.72 o 
  -2  -9   1       19.14       18.39     11.87 o 
  -1  -9   1      460.84      447.73     17.42 o 
   0  -9   1        3.95        5.56      7.90 o 
   1  -9   1       38.26       41.09      9.59 o 
   2  -9   1       21.78        8.95      8.28 o 
   3  -9   1       11.70       30.37     12.83 o 
   4  -9   1        9.12       36.58     13.61 o 
  -6  -8   1       12.43       42.70     24.77 o 
  -5  -8   1       28.87       21.00      7.58 o 
  -4  -8   1      352.72      309.41     13.68 o 
  -3  -8   1       29.03       33.23     11.87 o 
  -2  -8   1        0.97        5.87     10.37 o 
  -1  -8   1       52.07       42.35     11.24 o 
   0  -8   1        1.95        3.14     10.08 o 
   1  -8   1        9.28       17.22      7.72 o 
   2  -8   1       17.89       18.09      8.10 o 
   3  -8   1       31.55       33.55      8.87 o 
   4  -8   1       23.43       36.61     13.43 o 
   5  -8   1        9.02        3.20      9.92 o 
  -7  -7   1       29.23       26.92     13.48 o 
  -6  -7   1        0.17       -3.25      9.35 o 
  -5  -7   1        6.49        9.43     10.05 o 
  -4  -7   1        5.26        6.50      6.18 o 
  -3  -7   1       16.10        9.43      7.72 o 
  -2  -7   1      231.14      224.77     14.86 o 
  -1  -7   1      188.48      179.71     14.47 o 
   0  -7   1       37.34       50.44     10.52 o 
   1  -7   1      583.11      582.17     21.80 o 
   2  -7   1      118.36      127.96     11.14 o 
   3  -7   1       65.54       77.25      9.91 o 
   4  -7   1        0.66       -1.79      9.53 o 
   5  -7   1        0.10        9.14     11.77 o 
  -7  -6   1       10.70        0.23     11.46 o 
  -6  -6   1       42.89       27.15     11.85 o 
  -5  -6   1        7.10        6.08      9.12 o 
  -4  -6   1      158.93      167.41     17.10 o 
  -3  -6   1       43.77       52.51      8.73 o 
  -2  -6   1       79.89       81.56     11.17 o 
  -1  -6   1      789.35      836.65     23.01 o 
   0  -6   1      391.68      358.23     11.72 o 
   1  -6   1       89.76      112.87      9.24 o 
   2  -6   1      137.27      160.56     10.95 o 
   3  -6   1      105.99      111.25     10.04 o 
   4  -6   1       11.32       16.34     11.38 o 
   5  -6   1       76.45       87.58     17.36 o 
   6  -6   1       50.13       38.69     12.89 o 
  -7  -5   1        7.38        3.92     10.91 o 
  -6  -5   1        2.29       -1.07      8.55 o 
  -5  -5   1       20.26       37.55      7.73 o 
  -4  -5   1        4.44       -3.27      7.25 o 
  -3  -5   1       42.79       39.34      9.30 o 
  -2  -5   1      426.05      445.05     11.75 o 
  -1  -5   1      531.40      505.80     16.51 o 
   0  -5   1       19.27       23.02      5.40 o 
   1  -5   1       83.00       92.76      7.66 o 
   2  -5   1      194.87      196.79     14.77 o 
   3  -5   1      239.29      229.37     11.62 o 
   4  -5   1        7.03        9.69     11.20 o 
   5  -5   1       41.85       30.76     13.22 o 
   6  -5   1       36.68       44.79     14.89 o 
  -7  -4   1       31.47       22.11     12.19 o 
  -6  -4   1       64.98       73.08     13.80 o 
  -5  -4   1       23.66       33.18     28.73 o 
  -4  -4   1      142.36      140.70     12.26 o 
  -3  -4   1        7.44        9.07      6.52 o 
  -2  -4   1      160.74      166.26     10.24 o 
  -1  -4   1       20.61       30.92      6.50 o 
   0  -4   1      121.70      111.13     10.66 o 
   1  -4   1      148.84      158.47      7.04 o 
   2  -4   1        1.10        6.01      4.66 o 
   3  -4   1       13.59       10.57      5.32 o 
   4  -4   1       37.89       42.48      7.93 o 
   5  -4   1       18.29       19.95     10.55 o 
   6  -4   1       14.35       14.71     10.76 o 
   7  -4   1       10.22        2.96     10.91 o 
  -7  -3   1        0.01       -8.89      8.89 o 
  -6  -3   1        3.22        2.86      9.27 o 
  -5  -3   1       75.51       87.67      9.77 o 
  -4  -3   1       75.64       90.55      8.16 o 
  -3  -3   1      894.36      964.68     24.11 o 
  -2  -3   1      589.18      669.79     16.98 o 
  -1  -3   1      477.03      535.23      9.43 o 
   0  -3   1     1169.41     1101.30     12.76 o 
   1  -3   1     1467.26     1443.49     19.35 o 
   2  -3   1      111.66      106.94      6.31 o 
   3  -3   1       35.87       38.77      6.32 o 
   4  -3   1        0.03       -5.34      5.34 o 
   5  -3   1        0.71       -1.51      9.77 o 
   6  -3   1        0.10       -7.74      7.74 o 
   7  -3   1       18.88       -8.76      8.76 o 
  -7  -2   1      189.62      168.32     20.81 o 
  -6  -2   1       36.69       52.25     12.89 o 
  -5  -2   1       27.81       41.32      7.48 o 
  -4  -2   1       18.16       26.00      5.97 o 
  -3  -2   1       28.75       34.05      5.53 o 
  -2  -2   1     3148.73     3196.64     34.38 o 
  -1  -2   1      650.84      612.51     11.66 o 
   0  -2   1      165.53      173.78      5.34 o 
   1  -2   1       13.29       17.26     11.93 o 
   2  -2   1      980.77      969.99     13.74 o 
   3  -2   1        1.37       10.81      4.66 o 
   4  -2   1      247.52      256.90      9.67 o 
   5  -2   1        3.24        2.05      9.33 o 
   6  -2   1        1.48        1.53      9.92 o 
   7  -2   1        0.06       -7.09      8.26 o 
  -7  -1   1       12.99       10.11     10.94 o 
  -6  -1   1       31.57       18.70      7.80 o 
  -5  -1   1       29.76       29.50      6.82 o 
  -4  -1   1      120.43      129.06      9.39 o 
  -3  -1   1       36.16       34.65      5.47 o 
  -2  -1   1     1111.96      986.62     13.47 o 
  -1  -1   1      196.63      129.23      6.08 o 
   0  -1   1      193.50      217.86      6.71 o 
   1  -1   1        0.63        6.20      3.12 o 
   2  -1   1     1476.79     1401.12     14.98 o 
   3  -1   1      722.03      714.90     12.65 o 
   4  -1   1       45.43       53.70      5.71 o 
   5  -1   1       24.27       16.89      9.38 o 
   6  -1   1       40.28       37.07     11.74 o 
   7  -1   1       24.14       15.98     10.31 o 
  -7   0   1        3.40        6.24      9.98 o 
  -6   0   1       88.99       99.62     10.90 o 
  -5   0   1      118.62      121.57     10.80 o 
  -4   0   1        2.10        1.58      4.94 o 
  -3   0   1       32.59       36.28      6.02 o 
  -2   0   1       70.92       97.40      6.38 o 
  -1   0   1      460.31      362.30      6.77 o 
   1   0   1      867.11      889.90      9.06 o 
   2   0   1      213.00      176.57      4.83 o 
   3   0   1        0.01        0.67      2.67 o 
   4   0   1        4.68        6.32      3.36 o 
   5   0   1        3.66       -3.57      5.18 o 
   6   0   1        2.05        6.08      8.34 o 
   7   0   1        5.22       -4.42     10.05 o 
  -7   1   1        6.29       -2.65     10.31 o 
  -6   1   1       10.37        6.09      6.51 o 
  -5   1   1      137.42      152.49     13.08 o 
  -4   1   1      207.42      174.24      9.40 o 
  -3   1   1      368.09      368.77     11.08 o 
  -2   1   1       75.27       91.98      6.94 o 
  -1   1   1      392.44      401.44      8.41 o 
   0   1   1     1147.98     1134.32      7.59 o 
   1   1   1      974.01      906.91     16.60 o 
   2   1   1     1124.16     1165.27      9.89 o 
   3   1   1      169.65      204.37      5.84 o 
   4   1   1       11.42       14.29      3.56 o 
   5   1   1      129.79      126.93     10.01 o 
   6   1   1        0.75       -1.17      8.47 o 
   7   1   1        5.29       -1.95     10.42 o 
   8   1   1        1.43       10.42     12.08 o 
  -7   2   1        0.33       -6.62      9.87 o 
  -6   2   1       13.60       17.85      7.68 o 
  -5   2   1       11.53       24.18      8.05 o 
  -4   2   1        8.83       -1.55      5.83 o 
  -3   2   1      586.69      587.81      9.37 o 
  -2   2   1      351.92      367.67      6.49 o 
  -1   2   1     1214.17     1252.81     15.54 o 
   0   2   1      118.88      142.91      8.32 o 
   1   2   1     3631.62     3625.69     67.13 o 
   2   2   1      168.98      171.71      6.40 o 
   3   2   1       73.99       69.33      4.41 o 
   4   2   1       56.52       67.84      6.62 o 
   5   2   1       78.49      102.39     14.84 o 
   6   2   1       88.32      113.57     17.12 o 
   7   2   1       52.56       44.04     15.28 o 
   8   2   1        1.38        0.39      9.98 o 
  -7   3   1        1.68        4.96     12.42 o 
  -6   3   1        1.02        1.66      9.33 o 
  -5   3   1       38.80       39.85     12.08 o 
  -4   3   1        3.90       21.38     10.89 o 
  -3   3   1       61.26       66.70      6.08 o 
  -2   3   1     1200.35     1155.55     14.18 o 
  -1   3   1      520.15      510.88     16.25 o 
   0   3   1      805.38      750.18     17.07 o 
   1   3   1      310.27      303.52     11.92 o 
   2   3   1       30.69       28.58      6.55 o 
   3   3   1       82.35       85.82     10.73 o 
   4   3   1       89.26       94.73      7.17 o 
   5   3   1        2.53        8.24      7.69 o 
   6   3   1      755.00      818.10     32.08 o 
   7   3   1      140.95      142.57     19.88 o 
   8   3   1        0.31        4.96     10.86 o 
  -7   4   1        0.11      -10.47     10.47 o 
  -6   4   1        0.00       -3.07     10.11 o 
  -5   4   1        0.98        7.98     10.81 o 
  -4   4   1       11.90       21.59     10.96 o 
  -3   4   1       34.92       15.53      5.24 o 
  -2   4   1      305.52      273.66      8.88 o 
  -1   4   1        3.53        6.88      7.95 o 
   0   4   1      306.92      306.86     13.52 o 
   1   4   1      649.14      684.99     18.72 o 
   2   4   1      319.92      332.32     10.59 o 
   3   4   1      203.78      166.29     11.67 o 
   4   4   1      271.87      275.04     16.76 o 
   5   4   1        0.66       -5.69      7.64 o 
   6   4   1        1.25       -8.31      8.31 o 
   7   4   1        7.05       -6.60     10.50 o 
  -6   5   1        0.01       -7.92      7.92 o 
  -5   5   1       11.44       12.29     12.39 o 
  -4   5   1       16.44       42.87     13.77 o 
  -3   5   1        1.78        4.08      5.49 o 
  -2   5   1        4.72       -2.74      4.41 o 
  -1   5   1       66.48      100.29     13.30 o 
   0   5   1       11.72       10.96      8.37 o 
   1   5   1       13.98        7.33      7.92 o 
   2   5   1       12.65       12.16      9.37 o 
   3   5   1      524.44      514.39     20.17 o 
   4   5   1        2.04        0.96      6.96 o 
   5   5   1       36.95       39.02     11.38 o 
   6   5   1       35.07       37.05     13.38 o 
   7   5   1       13.68        9.92     11.74 o 
  -6   6   1       16.49       14.73     11.22 o 
  -5   6   1        8.45        7.33     12.29 o 
  -4   6   1       88.27      118.69     17.67 o 
  -3   6   1       10.10        7.25     10.37 o 
  -2   6   1        6.74        8.35     15.43 o 
  -1   6   1        4.77        0.10      9.87 o 
   0   6   1      476.80      466.70     19.34 o 
   1   6   1       93.72      128.49     15.07 o 
   2   6   1       19.91       12.39      8.91 o 
   3   6   1        0.01        2.02      5.77 o 
   4   6   1        3.95       12.05      9.46 o 
   5   6   1        4.79        2.68      8.96 o 
   6   6   1       14.18       11.12     10.73 o 
   7   6   1        5.37       12.65     12.26 o 
  -5   7   1       13.84        8.05     12.89 o 
  -4   7   1        2.61        0.00     10.03 o 
  -3   7   1        0.76       -3.46      9.30 o 
  -2   7   1        4.56        0.60      6.47 o 
  -1   7   1       14.94       32.61     13.56 o 
   0   7   1       50.79       44.90     12.44 o 
   1   7   1       28.33       34.32     12.18 o 
   2   7   1        8.29       12.94      9.87 o 
   3   7   1      220.42      223.70     15.72 o 
   4   7   1        0.07       -4.86      6.18 o 
   5   7   1      130.29      121.60     20.42 o 
   6   7   1        9.50       13.67     11.77 o 
   7   7   1        0.01       -5.09      9.77 o 
  -5   8   1        0.15       11.80     12.70 o 
  -4   8   1        0.14       -2.13     10.81 o 
  -3   8   1       17.42       17.87     13.28 o 
  -2   8   1      140.06      117.16     11.57 o 
  -1   8   1       17.20        8.44     12.54 o 
   0   8   1      201.41      213.15     18.94 o 
   1   8   1      266.57      215.22     18.14 o 
   2   8   1       16.56        9.43     11.43 o 
   3   8   1        4.42        2.05     10.50 o 
   4   8   1        0.06       -4.17      6.46 o 
   5   8   1        0.31        5.79     12.43 o 
   6   8   1       56.77      110.97     24.92 o 
  -4   9   1        6.54        9.25     11.82 o 
  -3   9   1        4.61       -3.66     11.33 o 
  -2   9   1       78.95       87.19     11.31 o 
  -1   9   1      120.22      142.97     13.06 o 
   0   9   1        1.33      -11.12     11.12 o 
   1   9   1       94.81      124.82     18.55 o 
   2   9   1       58.04       80.65     16.55 o 
   3   9   1       89.17      101.33     16.84 o 
   4   9   1       21.69       10.16      9.66 o 
   5   9   1       41.78       48.18     10.61 o 
   6   9   1        0.85        5.53      9.73 o 
  -3  10   1       11.24       10.63     12.08 o 
  -2  10   1        2.34       -3.93      8.41 o 
  -1  10   1       82.33       89.88     15.89 o 
   0  10   1      390.01      403.72     21.44 o 
   1  10   1        1.29       -5.56     10.39 o 
   2  10   1        5.37       -0.03     12.21 o 
   3  10   1       43.45       36.94     13.17 o 
   4  10   1        1.23       -9.48      9.48 o 
   5  10   1        2.38        6.26     11.64 o 
  -2  11   1        0.00       11.54     14.47 o 
  -1  11   1       27.65       15.07     10.22 o 
   0  11   1        7.97        3.37      9.23 o 
   1  11   1        4.01        9.12     15.09 o 
   2  11   1       25.26        7.01     13.41 o 
   3  11   1       11.43        2.23     12.76 o 
   4  11   1       27.46       -3.30     11.92 o 
   0  12   1        1.22       -0.51      9.61 o 
   1  12   1        1.52        7.93      9.47 o 
   2  12   1       10.79       17.80     15.46 o 
   3  12   1        0.43      -12.34     12.34 o 
  -2 -12   2        0.41       -4.39     14.03 o 
  -1 -12   2        4.63      -12.16     12.16 o 
   0 -12   2       85.03      120.79     21.59 o 
  -4 -11   2       35.68       54.51     19.25 o 
  -3 -11   2        1.31       -3.82     12.11 o 
  -2 -11   2       34.16       56.01     19.10 o 
  -1 -11   2       16.00       25.38     15.80 o 
   0 -11   2        1.31      -11.17     11.17 o 
   1 -11   2        9.72       -4.55     12.42 o 
   2 -11   2        4.58       -7.33     12.91 o 
  -5 -10   2        9.35       33.51     15.41 o 
  -4 -10   2        3.59       -3.14     11.28 o 
  -3 -10   2       51.43       80.67     19.17 o 
  -2 -10   2       17.55       14.29     11.61 o 
  -1 -10   2      218.91      188.57     24.03 o 
   0 -10   2       17.20        0.81     12.52 o 
   1 -10   2       25.59        6.24     11.41 o 
   2 -10   2       50.94       50.90     14.32 o 
   3 -10   2        7.52       18.08     11.67 o 
  -5  -9   2       50.68       86.98     18.86 o 
  -4  -9   2       22.06       29.10     13.85 o 
  -3  -9   2       40.46       54.72     15.41 o 
  -2  -9   2        5.65       16.86     11.04 o 
  -1  -9   2      350.22      371.77     39.99 o 
   0  -9   2      145.87      149.75     30.91 o 
   1  -9   2        0.01       -5.80      7.01 o 
   2  -9   2       44.08       49.81      9.97 o 
   3  -9   2       47.64       32.06     17.58 o 
   4  -9   2        4.70       14.73     12.42 o 
  -4  -8   2       56.29       62.05      8.78 o 
  -3  -8   2       91.44      154.56     23.67 o 
  -2  -8   2      746.77      742.10     27.23 o 
  -1  -8   2      561.41      577.03     17.57 o 
   0  -8   2       23.02        6.85      7.59 o 
   1  -8   2       15.34       18.66      8.25 o 
   2  -8   2       18.93        6.75      7.38 o 
   3  -8   2        2.03       -6.25      6.25 o 
   4  -8   2        2.90        9.43     10.91 o 
   5  -8   2       21.72       27.59     13.46 o 
  -6  -7   2       83.96       49.44     14.34 o 
  -5  -7   2       26.81       11.82      9.15 o 
  -4  -7   2        0.64       -5.01      5.01 o 
  -3  -7   2      166.15      172.74     13.28 o 
  -2  -7   2        6.90       -6.14      6.14 o 
  -1  -7   2       54.04       48.46      8.37 o 
   0  -7   2        3.49       -2.77      6.12 o 
   1  -7   2      207.77      177.00     10.24 o 
   2  -7   2      422.63      393.63     23.32 o 
   3  -7   2      217.28      223.02     12.66 o 
   4  -7   2       10.63        9.04      9.33 o 
   5  -7   2        3.35        7.90     10.81 o 
  -7  -6   2        6.29       -2.49     10.24 o 
  -6  -6   2      176.02      166.37     20.40 o 
  -5  -6   2      128.59      108.95     15.90 o 
  -4  -6   2       31.10       29.67     10.57 o 
  -3  -6   2        1.91       -3.17      4.53 o 
  -2  -6   2        0.10       -2.77      5.09 o 
  -1  -6   2      355.09      307.76     22.97 o 
   0  -6   2       53.72       85.55      8.46 o 
   1  -6   2      137.58      141.51     16.03 o 
   2  -6   2        0.84       -2.63      5.79 o 
   3  -6   2      145.25      165.69     13.60 o 
   4  -6   2       40.43       39.44     12.47 o 
   5  -6   2      156.42      205.42     22.73 o 
   6  -6   2       40.90       25.20     12.16 o 
  -7  -5   2        3.55       -3.90     10.11 o 
  -6  -5   2        5.10        2.62      9.53 o 
  -5  -5   2        0.47       -5.42      5.42 o 
  -4  -5   2        0.14       -4.75      6.49 o 
  -3  -5   2      390.55      361.49     16.32 o 
  -2  -5   2      296.31      292.04      9.40 o 
  -1  -5   2       66.44       76.35     10.39 o 
   0  -5   2      930.84     1019.08     15.90 o 
   1  -5   2       66.18       89.73      9.25 o 
   2  -5   2       32.92       23.58      6.12 o 
   3  -5   2        1.12        0.75      6.01 o 
   4  -5   2      100.08      107.64     10.79 o 
   5  -5   2       85.10       85.06     15.61 o 
   6  -5   2        6.57        1.56     11.12 o 
  -7  -4   2        4.04       -6.44      8.96 o 
  -6  -4   2       21.93        3.15     11.67 o 
  -5  -4   2       19.40       22.56      6.95 o 
  -4  -4   2      159.28      182.20      9.68 o 
  -3  -4   2      494.58      518.75     18.09 o 
  -2  -4   2      303.25      287.52     11.93 o 
  -1  -4   2      337.57      330.26      8.85 o 
   0  -4   2     1540.27     1586.08     17.04 o 
   1  -4   2      217.34      220.34      8.05 o 
   2  -4   2      570.83      575.00     12.89 o 
   3  -4   2       19.67       24.67      6.61 o 
   4  -4   2       78.29      107.87     10.12 o 
   5  -4   2      151.28      177.23     20.37 o 
   6  -4   2       15.43        6.62     11.04 o 
   7  -4   2        2.80       11.04     12.96 o 
  -7  -3   2       37.52       27.23     10.65 o 
  -6  -3   2        9.48       14.56      7.26 o 
  -5  -3   2        0.61       -5.04      5.04 o 
  -4  -3   2       97.97      104.13      9.15 o 
  -3  -3   2      122.49      101.99      9.09 o 
  -2  -3   2      406.10      441.13     13.13 o 
  -1  -3   2      114.55      141.25      4.55 o 
   0  -3   2     2863.61     2856.16     19.46 o 
   1  -3   2     1027.27     1055.16     13.96 o 
   2  -3   2       58.20       86.84      9.39 o 
   3  -3   2      138.68      138.27      8.68 o 
   4  -3   2      125.17      161.11     16.95 o 
   5  -3   2       22.05       20.26     11.22 o 
   6  -3   2        5.12        7.38     11.02 o 
   7  -3   2        1.71       -3.97     11.09 o 
  -7  -2   2       87.55       82.96     16.29 o 
  -6  -2   2        0.00       -0.11      6.47 o 
  -5  -2   2       23.89       26.36      7.05 o 
  -4  -2   2      132.02      131.85      9.81 o 
  -3  -2   2       79.04       94.45      7.49 o 
  -2  -2   2      465.09      479.56     16.18 o 
  -1  -2   2      536.90      441.02      7.35 o 
   0  -2   2      750.07      780.31      8.65 o 
   1  -2   2      484.46      499.15      9.19 o 
   2  -2   2       26.51       24.08      4.77 o 
   3  -2   2        8.35        3.53      4.85 o 
   4  -2   2      434.31      464.52     13.21 o 
   5  -2   2        0.01       -7.66      7.66 o 
   6  -2   2        3.30       -7.79      8.21 o 
   7  -2   2        7.58       -0.55     10.60 o 
  -7  -1   2       49.43       49.13     14.68 o 
  -6  -1   2       72.29       85.96     16.07 o 
  -5  -1   2       25.73       22.86      7.11 o 
  -4  -1   2       86.43       79.78      8.19 o 
  -3  -1   2      164.24      150.74      5.17 o 
  -2  -1   2        1.77        4.08      2.66 o 
  -1  -1   2      243.15      189.73      5.21 o 
   0  -1   2      749.84      841.18     14.82 o 
   1  -1   2      270.91      255.72      6.64 o 
   2  -1   2      658.45      693.30     11.83 o 
   3  -1   2     1235.69     1163.40     16.87 o 
   4  -1   2       13.12       19.60      5.23 o 
   5  -1   2       18.30       16.10      5.86 o 
   6  -1   2        7.29       17.80     10.39 o 
   7  -1   2       25.15       14.52     12.65 o 
  -7   0   2       38.19       11.98     11.30 o 
  -6   0   2       38.76       35.58     22.46 o 
  -5   0   2      200.40      190.84     13.89 o 
  -4   0   2      378.80      323.72     12.03 o 
  -3   0   2       50.06       58.14     14.17 o 
  -2   0   2      570.59      498.33     10.93 o 
  -1   0   2      722.48      733.60     11.95 o 
   0   0   2       29.50       24.45      2.44 o 
   1   0   2     1888.93     1801.83     14.59 o 
   2   0   2      740.20      703.94     11.43 o 
   3   0   2      719.27      776.97     13.60 o 
   4   0   2      666.10      655.77     14.16 o 
   5   0   2        2.87       -1.73      4.16 o 
   6   0   2       20.00       10.00     10.26 o 
   7   0   2       33.19       34.81     13.33 o 
  -7   1   2        2.85       11.33     12.03 o 
  -6   1   2        1.42        3.35      6.85 o 
  -5   1   2       16.65        5.61      6.64 o 
  -4   1   2       29.08       35.21      6.99 o 
  -3   1   2        1.10       -2.57      4.90 o 
  -2   1   2       95.36       90.78      7.03 o 
  -1   1   2    25582.79    27234.28    113.52 o 
   0   1   2     3613.63     3633.51     16.25 o 
   1   1   2      109.91      110.92      5.05 o 
   2   1   2       47.92       37.60      9.15 o 
   3   1   2      778.52      846.37      9.64 o 
   4   1   2       30.00       30.40      4.02 o 
   5   1   2        7.66       12.92      5.14 o 
   6   1   2        6.31       11.09      9.59 o 
   7   1   2        2.74        3.92     10.26 o 
   8   1   2        0.29      -10.03     10.03 o 
  -7   2   2        0.02       -5.53     10.86 o 
  -6   2   2        2.21        3.42      7.21 o 
  -5   2   2       29.27       27.02     10.02 o 
  -4   2   2       25.38       21.69     10.42 o 
  -3   2   2      207.14      196.78      9.32 o 
  -2   2   2       89.57       89.15      7.60 o 
  -1   2   2        0.13       -3.82      8.03 o 
   0   2   2     4306.80     4018.09     19.52 o 
   1   2   2     3934.05     4230.31     22.39 o 
   2   2   2     1893.43     1846.86     19.79 o 
   3   2   2        8.21        7.04      2.90 o 
   4   2   2        4.32        2.22      3.06 o 
   5   2   2        5.98        5.09     10.66 o 
   6   2   2        0.67       -1.25      7.48 o 
   7   2   2       18.03       13.72     10.18 o 
   8   2   2        2.57        4.52     11.90 o 
  -7   3   2        5.28        0.75     11.59 o 
  -6   3   2        3.17        2.40      7.57 o 
  -5   3   2       84.22       95.99     11.87 o 
  -4   3   2       54.21       67.12     10.05 o 
  -3   3   2      146.60      126.93      5.37 o 
  -2   3   2      393.30      366.46     11.71 o 
  -1   3   2      913.18      854.83     21.07 o 
   0   3   2      257.82      209.29     11.20 o 
   1   3   2     2940.48     2946.97     35.25 o 
   2   3   2       91.75      104.57      9.49 o 
   3   3   2       37.57       43.08      6.09 o 
   4   3   2        0.88       -0.96      3.56 o 
   5   3   2      126.77      161.25     18.06 o 
   6   3   2      207.57      213.12     18.86 o 
   7   3   2       32.21       26.53     14.03 o 
   8   3   2        1.64       14.65     14.03 o 
  -6   4   2       10.08       10.73     11.17 o 
  -5   4   2        9.57        9.56     10.50 o 
  -4   4   2        1.31       -8.37      8.37 o 
  -3   4   2        9.94        5.71      6.38 o 
  -2   4   2      811.53      699.90     22.15 o 
  -1   4   2        0.02        3.74      8.68 o 
   0   4   2       57.82       41.23      8.81 o 
   1   4   2       36.23       43.80      9.02 o 
   2   4   2      169.83      197.45      9.16 o 
   3   4   2      285.00      279.53     15.25 o 
   4   4   2       58.43       62.95     12.21 o 
   5   4   2      171.93      191.92     19.12 o 
   6   4   2       44.61       38.43     12.55 o 
   7   4   2       20.02        7.59     11.56 o 
  -6   5   2        1.50        6.00     11.72 o 
  -5   5   2        5.58        3.87     11.30 o 
  -4   5   2        4.26        2.49      9.79 o 
  -3   5   2       46.21       46.06     12.65 o 
  -2   5   2      423.04      382.23     11.15 o 
  -1   5   2      125.58      156.74     16.03 o 
   0   5   2       41.88       46.45     10.08 o 
   1   5   2      254.91      240.23     14.48 o 
   2   5   2       68.35       68.25     10.91 o 
   3   5   2        6.81       -2.76      7.60 o 
   4   5   2       88.79      115.57     14.63 o 
   5   5   2      297.32      288.86     20.06 o 
   6   5   2       67.08       91.48     17.38 o 
   7   5   2       80.19       83.06     17.33 o 
  -6   6   2        0.68        1.51     11.33 o 
  -5   6   2       26.48       16.99     13.25 o 
  -4   6   2       14.91        4.65      9.61 o 
  -3   6   2        2.41       -6.65     11.20 o 
  -2   6   2        8.61        1.52      5.08 o 
  -1   6   2       13.60       10.18      9.90 o 
   0   6   2       67.11       89.71     13.41 o 
   1   6   2      738.10      841.25     26.55 o 
   2   6   2       93.00       93.74     13.04 o 
   3   6   2       27.92       11.58      7.11 o 
   4   6   2       30.90       29.48      8.73 o 
   5   6   2        0.87       -2.31      8.96 o 
   6   6   2       69.64       67.78     15.12 o 
   7   6   2        0.53       -1.74     11.33 o 
  -5   7   2        0.32       -9.38      9.38 o 
  -4   7   2       25.36       12.08     11.07 o 
  -3   7   2      123.39      129.21     18.32 o 
  -2   7   2      167.51      158.97     25.52 o 
  -1   7   2       11.82       15.09     11.77 o 
   0   7   2        0.60        2.96      9.92 o 
   1   7   2      273.60      263.09     17.57 o 
   2   7   2       97.44      122.92     15.54 o 
   3   7   2        3.26       14.08     10.57 o 
   4   7   2       47.85       66.35     18.52 o 
   5   7   2       55.66       90.90     15.45 o 
   6   7   2        2.46       -1.69     11.04 o 
   7   7   2        3.27       -1.09     12.63 o 
  -5   8   2        0.96       16.52     14.13 o 
  -4   8   2        1.21       11.09     11.51 o 
  -3   8   2       11.60       18.11     12.26 o 
  -2   8   2        1.38       -0.91      6.93 o 
  -1   8   2       10.36        2.73     12.81 o 
   0   8   2      120.94      154.13     19.30 o 
   1   8   2       63.52       73.79     16.60 o 
   2   8   2       25.29       31.64     13.77 o 
   3   8   2       54.88       59.96     14.91 o 
   4   8   2       56.51       48.71     10.26 o 
   5   8   2        0.21       11.98     10.39 o 
   6   8   2        0.95        6.72      9.93 o 
  -4   9   2        0.91       -3.09     10.37 o 
  -3   9   2        1.63       -5.12     10.52 o 
  -2   9   2       25.84       33.24      9.10 o 
  -1   9   2        3.06       -1.45     13.72 o 
   0   9   2        5.38       -0.70     11.77 o 
   1   9   2        9.22        6.00     13.38 o 
   2   9   2       48.29       33.91     13.17 o 
   3   9   2      135.78      134.15     18.68 o 
   4   9   2       24.66       18.55     12.34 o 
   5   9   2        3.84        6.92      9.20 o 
   6   9   2        4.94       -8.57      8.57 o 
  -3  10   2        2.85       -2.60     12.03 o 
  -2  10   2       17.21       32.11     16.37 o 
  -1  10   2       99.15       85.62     16.28 o 
   0  10   2      260.29      317.97     29.18 o 
   1  10   2        0.18       10.83     13.15 o 
   2  10   2       11.49       10.18     13.87 o 
   3  10   2       21.86       25.93     13.07 o 
   4  10   2       78.20       71.16     17.12 o 
   5  10   2       29.61       25.18     13.02 o 
  -2  11   2        2.10       15.20     15.12 o 
  -1  11   2       23.26       24.26     10.60 o 
   0  11   2        5.15       11.38     15.82 o 
   1  11   2        9.36      -11.20     11.20 o 
   2  11   2        0.00        3.77     13.41 o 
   3  11   2        3.87       22.52     14.32 o 
   4  11   2       24.30       20.26     14.21 o 
   0  12   2        4.42       -4.21      8.57 o 
   1  12   2        0.04      -12.47     12.47 o 
   2  12   2        3.23        1.58     13.59 o 
  -1 -12   3        0.88      -10.91     10.91 o 
  -3 -11   3        8.21       18.24     17.90 o 
  -2 -11   3        1.33      -11.98     12.89 o 
  -1 -11   3       23.38        5.92     15.38 o 
   0 -11   3        0.66       -9.66     13.28 o 
   1 -11   3       10.42       -1.82     14.76 o 
   2 -11   3       12.84      -10.55     13.82 o 
  -5 -10   3        0.00       -1.56     14.65 o 
  -4 -10   3       17.27       40.71     18.26 o 
  -3 -10   3       20.00        5.43     14.78 o 
  -2 -10   3        2.61        6.70     13.02 o 
  -1 -10   3        9.68        8.29     12.94 o 
   0 -10   3        5.05       17.56     14.42 o 
   1 -10   3       34.40       34.53     15.67 o 
   2 -10   3        0.10       -7.22     11.46 o 
   3 -10   3        1.25      -11.54     11.54 o 
  -5  -9   3        9.47        0.88     14.94 o 
  -4  -9   3        6.57       -3.35     11.25 o 
  -3  -9   3        1.36       -1.12     11.90 o 
  -2  -9   3       33.96       44.27     14.11 o 
  -1  -9   3      254.23      241.17     21.52 o 
   0  -9   3       65.90       70.56     14.94 o 
   1  -9   3       26.75       18.81     12.94 o 
   2  -9   3        6.05       -7.38     10.68 o 
   3  -9   3        3.26        0.62     11.17 o 
  -5  -8   3        0.37       -3.69     12.00 o 
  -4  -8   3       19.27        6.62     13.51 o 
  -3  -8   3        0.35        0.44     11.74 o 
  -2  -8   3      687.74      688.80     30.62 o 
  -1  -8   3       44.05       42.27     12.81 o 
   0  -8   3       24.29       24.29     10.99 o 
   1  -8   3        0.91       -3.63      8.35 o 
   2  -8   3       14.19        6.55      6.98 o 
   3  -8   3        0.03        1.68      6.92 o 
   4  -8   3        3.92        8.05     10.21 o 
   5  -8   3        2.45        2.75     10.86 o 
  -6  -7   3       10.34        5.95     11.20 o 
  -5  -7   3      124.25      185.62     23.12 o 
  -4  -7   3       86.67      118.79     17.67 o 
  -3  -7   3      139.12      206.33     21.77 o 
  -2  -7   3        3.31        8.37      6.39 o 
  -1  -7   3       32.50       52.40      7.99 o 
   0  -7   3      145.21      143.84     10.87 o 
   1  -7   3       20.96       31.54      7.61 o 
   2  -7   3      140.39      173.37     17.43 o 
   3  -7   3      102.62      107.88     12.85 o 
   4  -7   3        1.22       12.60      7.59 o 
   5  -7   3       66.15       87.32     17.04 o 
  -6  -6   3        0.44       -0.76      8.76 o 
  -5  -6   3        3.33        2.98      5.80 o 
  -4  -6   3       23.93       14.55      7.26 o 
  -3  -6   3        3.98       -1.50      4.09 o 
  -2  -6   3       99.47      120.54     30.95 o 
  -1  -6   3       11.35       10.43      5.43 o 
   0  -6   3      457.99      479.88     16.89 o 
   1  -6   3        2.41        0.97      5.42 o 
   2  -6   3       11.85       13.64      6.24 o 
   3  -6   3        6.56        5.59      7.44 o 
   4  -6   3       47.04       45.73      9.12 o 
   5  -6   3        1.65       -6.29      9.09 o 
   6  -6   3        7.93       -3.64     11.02 o 
  -7  -5   3       13.22       20.65     11.82 o 
  -6  -5   3       12.45        9.67      7.46 o 
  -5  -5   3       12.01        9.60      6.41 o 
  -4  -5   3       67.68       77.91      9.14 o 
  -3  -5   3       63.89       69.06      7.77 o 
  -2  -5   3      374.38      365.82      8.57 o 
  -1  -5   3      340.99      345.24     16.82 o 
   0  -5   3      214.23      222.23      8.75 o 
   1  -5   3      157.41      152.62      7.98 o 
   2  -5   3      507.67      459.15     12.79 o 
   3  -5   3      302.12      300.64     12.46 o 
   4  -5   3       54.78       65.30      9.54 o 
   5  -5   3      174.30      215.97     22.01 o 
   6  -5   3        2.42        6.26     11.04 o 
  -7  -4   3        0.14       -8.70      8.70 o 
  -6  -4   3       19.13       13.67      8.02 o 
  -5  -4   3       14.78       12.18      6.40 o 
  -4  -4   3       24.78       14.84      5.14 o 
  -3  -4   3      333.35      346.77     13.14 o 
  -2  -4   3       39.05       51.61     10.87 o 
  -1  -4   3       34.36       52.76      5.46 o 
   0  -4   3     1188.29     1224.47     20.11 o 
   1  -4   3     1561.84     1629.31     18.83 o 
   2  -4   3      312.80      308.85     10.77 o 
   3  -4   3       21.89       19.16      6.45 o 
   4  -4   3        1.19        1.80      6.57 o 
   5  -4   3       47.10       65.11     14.52 o 
   6  -4   3       29.24       35.05     13.54 o 
   7  -4   3        4.07        5.38     12.34 o 
  -7  -3   3       24.22       23.41     11.69 o 
  -6  -3   3        6.32       -0.71      6.40 o 
  -5  -3   3        0.03       -2.33      5.58 o 
  -4  -3   3        5.37        5.74      3.82 o 
  -3  -3   3      259.67      277.49      9.54 o 
  -2  -3   3      106.72      106.83      7.74 o 
  -1  -3   3      400.43      396.11      5.98 o 
   0  -3   3      667.85      715.84      9.19 o 
   1  -3   3      347.21      350.31      9.33 o 
   2  -3   3        7.61        9.61      4.62 o 
   3  -3   3       22.45       15.72      5.73 o 
   4  -3   3       72.29       87.29      9.64 o 
   5  -3   3        1.52       -1.07      7.98 o 
   6  -3   3       22.42       30.97     11.95 o 
   7  -3   3        7.27        7.56     12.55 o 
  -7  -2   3        0.07        0.57      9.38 o 
  -6  -2   3        1.79       -5.27      6.19 o 
  -5  -2   3        0.33        0.87      5.96 o 
  -4  -2   3       89.92      101.78      9.27 o 
  -3  -2   3      108.22      120.78      5.52 o 
  -2  -2   3       47.61       46.10      4.91 o 
  -1  -2   3      593.10      677.05      8.74 o 
   0  -2   3     2963.21     2923.42     32.86 o 
   1  -2   3        5.16       12.14      3.75 o 
   2  -2   3      302.76      283.67      8.92 o 
   3  -2   3        8.18       10.67      5.13 o 
   4  -2   3       59.36       71.99      8.22 o 
   5  -2   3        0.21       -6.11      7.43 o 
   6  -2   3       53.51       82.85     15.90 o 
   7  -2   3       49.88       30.55     14.65 o 
  -7  -1   3       36.63       30.58     12.16 o 
  -6  -1   3        2.03       -8.14      8.14 o 
  -5  -1   3        0.14        1.90      6.36 o 
  -4  -1   3        0.71       -2.23      4.95 o 
  -3  -1   3      935.81      932.10     11.31 o 
  -2  -1   3       29.70       38.16      3.76 o 
  -1  -1   3      243.62      272.59      6.36 o 
   0  -1   3      532.68      552.57     15.01 o 
   1  -1   3     3075.55     2997.75     28.48 o 
   2  -1   3        6.79       -1.12      4.03 o 
   3  -1   3      637.02      628.30     13.54 o 
   4  -1   3       11.66       12.08     10.11 o 
   5  -1   3       13.63       15.37      6.51 o 
   6  -1   3        0.06       -5.72      8.08 o 
   7  -1   3        0.22       -2.91     11.09 o 
  -7   0   3        0.72       -4.92      7.32 o 
  -6   0   3        0.40       -4.41      6.16 o 
  -5   0   3       61.61       70.53     18.71 o 
  -4   0   3        6.03        8.33      5.84 o 
  -3   0   3       64.02       70.25      7.49 o 
  -2   0   3     1085.24     1046.53     10.43 o 
  -1   0   3     2776.93     2844.88     16.32 o 
   0   0   3        0.14        0.57      4.77 o 
   1   0   3        0.04        0.53      3.19 o 
   2   0   3      271.22      262.85     10.93 o 
   3   0   3       29.34       23.66      5.27 o 
   4   0   3        0.69       -1.17      4.30 o 
   5   0   3      136.11      150.02     10.78 o 
   6   0   3       45.21       35.78     13.04 o 
   7   0   3       13.72       16.03     11.67 o 
  -7   1   3        1.04        1.75      7.90 o 
  -6   1   3       12.58       13.48      7.86 o 
  -5   1   3        3.28       -2.95      6.14 o 
  -4   1   3        4.30        3.70      6.01 o 
  -3   1   3      158.16      149.90     12.00 o 
  -2   1   3       36.32       25.01      3.94 o 
  -1   1   3     5528.34     5645.73     24.52 o 
   0   1   3      359.98      363.70      6.69 o 
   1   1   3     1464.78     1477.50     10.13 o 
   2   1   3      107.61      125.10      6.50 o 
   3   1   3       83.34       67.60      8.68 o 
   4   1   3        8.17       12.84      6.72 o 
   5   1   3       38.68       33.73      6.70 o 
   6   1   3       17.71       12.21     10.29 o 
   7   1   3        0.29       -1.32      8.83 o 
  -7   2   3        3.00        1.84     10.37 o 
  -6   2   3       29.42       21.53      9.14 o 
  -5   2   3      180.82      185.00     19.81 o 
  -4   2   3      260.81      275.51     13.64 o 
  -3   2   3       12.70       14.08      6.43 o 
  -2   2   3       61.44       66.26     11.64 o 
  -1   2   3     1765.78     1683.07     14.12 o 
   0   2   3     1996.82     1961.35     14.73 o 
   1   2   3     4836.47     4903.87     25.92 o 
   2   2   3       31.75       38.10      4.91 o 
   3   2   3       18.88       24.41      7.07 o 
   4   2   3       11.38        8.67      5.04 o 
   5   2   3       90.78       93.27      9.37 o 
   6   2   3        0.70        1.30      5.68 o 
   7   2   3        8.12        6.57     10.86 o 
  -7   3   3        1.22       -2.21      9.85 o 
  -6   3   3       14.97       11.56      8.32 o 
  -5   3   3       18.11       11.92      7.96 o 
  -4   3   3        2.29        3.04      6.96 o 
  -3   3   3        2.74        6.82      6.39 o 
  -2   3   3      232.96      241.91     10.68 o 
  -1   3   3        3.77        2.81      4.96 o 
   0   3   3      365.97      329.80      8.97 o 
   1   3   3        6.60        4.75      4.05 o 
   2   3   3      685.71      629.92     11.28 o 
   3   3   3       83.51       83.64      7.42 o 
   4   3   3        8.48        6.11      5.01 o 
   5   3   3        0.31       -4.55      4.55 o 
   6   3   3       84.73      114.14     16.91 o 
   7   3   3        1.09        4.05     10.96 o 
  -6   4   3       24.80       27.44     12.78 o 
  -5   4   3        1.52        0.56      7.50 o 
  -4   4   3       26.43       34.59      9.79 o 
  -3   4   3      209.67      232.56     12.52 o 
  -2   4   3      155.50      168.85     11.73 o 
  -1   4   3        0.06       -0.44      8.24 o 
   0   4   3       39.28       34.37      9.85 o 
   1   4   3       38.37       38.63      9.72 o 
   2   4   3      484.43      439.75     13.16 o 
   3   4   3      105.57      121.71     13.17 o 
   4   4   3       92.32      105.07     14.29 o 
   5   4   3      961.43     1016.13     33.98 o 
   6   4   3      301.28      274.95     20.42 o 
   7   4   3       27.21       16.11     12.68 o 
  -6   5   3        0.02       -8.65      8.65 o 
  -5   5   3       11.12       15.02     12.81 o 
  -4   5   3       22.36       21.69     11.61 o 
  -3   5   3       19.31        8.26     12.44 o 
  -2   5   3      244.90      256.41     18.35 o 
  -1   5   3       28.93        7.25     10.29 o 
   0   5   3      656.28      538.88     20.20 o 
   1   5   3       17.92       33.57      9.56 o 
   2   5   3       25.32       34.06      9.28 o 
   3   5   3       32.37       38.54      7.34 o 
   4   5   3        8.70       11.22      9.38 o 
   5   5   3        2.88        6.44     10.05 o 
   6   5   3       35.51       31.15     11.93 o 
   7   5   3        0.14       -4.57      9.92 o 
  -6   6   3        4.93       -3.43     12.00 o 
  -5   6   3        0.71       -3.69     10.44 o 
  -4   6   3        5.53        8.05     11.98 o 
  -3   6   3        3.05       -9.61     11.28 o 
  -2   6   3       49.20       72.95     16.45 o 
  -1   6   3        0.06       10.29     11.72 o 
   0   6   3        7.47        0.88      8.83 o 
   1   6   3       63.29       84.60     13.87 o 
   2   6   3      321.10      311.49     17.85 o 
   3   6   3        0.06       -5.96      6.32 o 
   4   6   3       41.69       43.03      9.43 o 
   5   6   3        7.39       -0.75      9.69 o 
   6   6   3        0.12        0.18      9.48 o 
   7   6   3       50.65       70.30     18.16 o 
  -5   7   3        8.32       -3.48     11.67 o 
  -4   7   3        0.85        3.69     10.99 o 
  -3   7   3        3.98       10.31     12.73 o 
  -2   7   3        0.05       10.50     12.70 o 
  -1   7   3       99.35       98.06     17.95 o 
   0   7   3       33.75       18.39     12.89 o 
   1   7   3      149.20      194.31     20.37 o 
   2   7   3        0.88        7.51     10.05 o 
   3   7   3       16.17       11.28      9.87 o 
   4   7   3       40.35       30.35     11.30 o 
   5   7   3       31.94       44.45     10.56 o 
   6   7   3       20.27       21.88     13.35 o 
   7   7   3        0.05       -8.86      8.86 o 
  -4   8   3       10.69       28.11     15.02 o 
  -3   8   3        0.70       -1.32     11.95 o 
  -2   8   3        1.12       -5.87     12.55 o 
  -1   8   3        3.12       -7.64     12.96 o 
   0   8   3        2.66       16.08     14.11 o 
   1   8   3       54.30       66.62     17.02 o 
   2   8   3      141.05      201.21     22.50 o 
   3   8   3        1.25       -2.39     10.11 o 
   4   8   3      168.99      164.01     20.60 o 
   5   8   3       11.62       -1.72      8.07 o 
   6   8   3        0.46       -3.09      9.18 o 
  -4   9   3        1.17        4.23     13.20 o 
  -3   9   3        0.21       -7.27     12.00 o 
  -2   9   3        2.12        3.87     12.21 o 
  -1   9   3       63.82       79.97     17.75 o 
   0   9   3       47.68       47.36     16.94 o 
   1   9   3        8.12       19.46     12.76 o 
   2   9   3        7.67       -0.26     12.83 o 
   3   9   3        0.03       -7.79     11.15 o 
   4   9   3        6.08       -0.62     11.51 o 
   5   9   3       24.46       20.58     13.72 o 
   6   9   3        2.32        3.77     10.47 o 
  -3  10   3        2.06        4.57     12.39 o 
  -2  10   3       24.09       17.07     15.80 o 
  -1  10   3        9.29       15.64     14.06 o 
   0  10   3       34.94       32.45     17.36 o 
   1  10   3       36.73       19.23     14.58 o 
   2  10   3       12.18        5.22     14.63 o 
   3  10   3       14.17       10.65     14.16 o 
   4  10   3       29.54       35.83     15.28 o 
   5  10   3        0.36        5.01     12.16 o 
  -2  11   3       35.69       59.39     19.41 o 
  -1  11   3      219.31      265.22     17.31 o 
   0  11   3       52.90       57.70     19.28 o 
   1  11   3        6.76        2.10     14.06 o 
   2  11   3        3.75       12.96     13.80 o 
   3  11   3       18.72        3.20     14.03 o 
   4  11   3        0.12      -12.39     12.39 o 
   1  12   3        0.00      -15.43     15.43 o 
   2  12   3        2.53        5.64     12.96 o 
  -3 -11   4        2.97        7.56     15.98 o 
  -2 -11   4        0.67      -10.55     12.83 o 
  -1 -11   4      115.04      146.88     23.51 o 
   0 -11   4        0.36        6.24     15.20 o 
   1 -11   4       15.72        4.60     13.95 o 
  -4 -10   4        0.77       18.58     17.43 o 
  -3 -10   4       62.74       45.93     17.02 o 
  -2 -10   4       16.07        7.25     14.26 o 
  -1 -10   4        1.88       -8.86     11.04 o 
   0 -10   4        2.17        3.30     13.22 o 
   1 -10   4        9.72        1.32     13.43 o 
   2 -10   4      107.34       71.50     16.45 o 
   3 -10   4       13.02        9.07     14.16 o 
  -5  -9   4       23.93       36.97     18.16 o 
  -4  -9   4       55.55       74.12     19.02 o 
  -3  -9   4       38.72       54.17     16.58 o 
  -2  -9   4       20.31       25.77     14.68 o 
  -1  -9   4        6.70       -7.14     10.96 o 
   0  -9   4       36.98       49.26     14.78 o 
   1  -9   4       16.33       20.47     13.82 o 
   2  -9   4        6.39       -2.91     11.64 o 
   3  -9   4       24.33      -10.29     12.39 o 
  -6  -8   4        3.01       22.89     13.07 o 
  -5  -8   4        0.00       -9.02     12.13 o 
  -4  -8   4       17.13      -11.04     11.04 o 
  -3  -8   4      119.94      139.63     20.21 o 
  -2  -8   4      283.05      264.97     22.17 o 
  -1  -8   4      106.42      105.85     16.52 o 
   0  -8   4       12.51       12.50     11.15 o 
   1  -8   4       49.13       32.61     14.11 o 
   2  -8   4      135.98      121.73     17.88 o 
   3  -8   4       38.25       41.26     14.47 o 
   4  -8   4        0.14      -11.04     11.04 o 
  -6  -7   4        2.70        8.60     11.43 o 
  -4  -7   4      137.58      188.32     21.77 o 
  -3  -7   4      703.72      710.48     29.76 o 
  -2  -7   4     1134.71     1070.70     34.43 o 
  -1  -7   4       14.93       10.89     10.86 o 
   0  -7   4      133.99      165.56     18.89 o 
   1  -7   4      186.03      176.56     18.42 o 
   2  -7   4        1.64       -3.39      5.77 o 
   3  -7   4       13.00       19.09     12.68 o 
   4  -7   4        1.98       -1.01      7.24 o 
   5  -7   4        0.07       -4.05     10.11 o 
  -6  -6   4       12.70        3.66     10.70 o 
  -5  -6   4        7.18        4.47      8.13 o 
  -4  -6   4        3.78       -2.68     10.31 o 
  -3  -6   4       89.73      109.13     15.82 o 
  -2  -6   4      365.85      368.10     19.72 o 
  -1  -6   4      102.48      120.59     15.67 o 
   0  -6   4        0.77        5.36      5.37 o 
   1  -6   4      179.70      190.30     12.78 o 
   2  -6   4       91.89      118.24     10.94 o 
   3  -6   4       49.31       52.03     13.85 o 
   4  -6   4        2.15        4.54      6.88 o 
   5  -6   4        4.52       -3.56      9.40 o 
   6  -6   4        2.89        4.03     11.04 o 
  -6  -5   4       85.46       82.05     17.43 o 
  -5  -5   4        3.01       -4.31     11.12 o 
  -4  -5   4        0.56       -5.43      5.43 o 
  -3  -5   4       66.78       85.55     17.29 o 
  -2  -5   4      222.32      219.10      8.43 o 
  -1  -5   4       65.66       86.70      9.46 o 
   0  -5   4       12.72       12.82      4.72 o 
   1  -5   4       30.36       43.82      7.27 o 
   2  -5   4      481.41      484.37     16.02 o 
   3  -5   4      238.92      218.62     11.50 o 
   4  -5   4      850.54      839.99     20.97 o 
   5  -5   4      136.96      170.42     19.82 o 
   6  -5   4        5.40       11.56     11.02 o 
  -6  -4   4        1.33       -6.66      9.44 o 
  -5  -4   4       21.71       11.23      6.94 o 
  -4  -4   4      113.54      102.76     13.91 o 
  -3  -4   4      263.33      262.02      9.67 o 
  -2  -4   4       91.52       92.45     18.71 o 
  -1  -4   4       69.59       74.36      8.60 o 
   0  -4   4      112.27       83.04      4.95 o 
   1  -4   4      102.81       90.08     15.76 o 
   2  -4   4        6.96       11.71      4.98 o 
   3  -4   4        0.79       -2.96      6.16 o 
   4  -4   4        0.66       -2.84      6.24 o 
   5  -4   4       13.00        7.23      7.13 o 
   6  -4   4        8.07        3.74     10.00 o 
  -7  -3   4        5.52       -3.88      7.43 o 
  -6  -3   4        7.63        0.35      8.78 o 
  -5  -3   4       34.49       33.46      8.27 o 
  -4  -3   4       53.17       47.28     13.56 o 
  -3  -3   4      103.29      103.58      6.69 o 
  -2  -3   4      260.47      261.33      7.95 o 
  -1  -3   4      583.84      571.21      7.91 o 
   0  -3   4      566.64      595.52     19.24 o 
   1  -3   4      584.27      602.48     10.83 o 
   2  -3   4        7.45        6.57      4.69 o 
   3  -3   4      529.08      560.57     29.18 o 
   4  -3   4      124.40      131.67     14.94 o 
   5  -3   4       69.83       85.05     10.02 o 
   6  -3   4        3.27        4.26      9.30 o 
   7  -3   4        5.14        5.17     11.41 o 
  -7  -2   4        0.00       -6.71      6.71 o 
  -6  -2   4        0.96       -6.05      6.05 o 
  -5  -2   4        8.94        9.21      6.67 o 
  -4  -2   4        5.28        6.98      5.63 o 
  -3  -2   4      130.52      116.74     11.91 o 
  -2  -2   4       72.66       99.50      9.75 o 
  -1  -2   4      469.45      501.85      7.34 o 
   0  -2   4     1040.01     1069.75     23.13 o 
   1  -2   4      912.34      951.76     12.31 o 
   2  -2   4       80.25       77.90      7.00 o 
   3  -2   4      429.50      446.16     12.76 o 
   4  -2   4       13.26        7.81      7.57 o 
   5  -2   4        2.87       -4.29      8.09 o 
   6  -2   4       32.49       33.15     12.81 o 
   7  -2   4        2.57        1.04     11.33 o 
  -7  -1   4       13.77       10.24      8.40 o 
  -6  -1   4       10.68        9.65      7.35 o 
  -5  -1   4       48.05       39.32      8.23 o 
  -4  -1   4       89.59      120.64     10.37 o 
  -3  -1   4      111.59      117.16      6.34 o 
  -2  -1   4      484.30      464.03     12.87 o 
  -1  -1   4       17.03       16.15      3.05 o 
   0  -1   4      227.34      220.03      5.44 o 
   1  -1   4        0.62       -0.67      2.75 o 
   2  -1   4        5.56       -0.82      3.51 o 
   3  -1   4      970.29      996.50     17.53 o 
   4  -1   4       39.79       45.23      8.27 o 
   5  -1   4       18.43       17.04      8.16 o 
   6  -1   4        9.70       11.93      9.07 o 
   7  -1   4        4.14        0.26     10.68 o 
  -7   0   4        0.37       -7.10      7.10 o 
  -6   0   4        0.98       -6.13      6.13 o 
  -5   0   4        5.96        7.06      7.24 o 
  -4   0   4        6.05        4.80      6.36 o 
  -3   0   4      233.40      220.20      6.21 o 
  -2   0   4        5.44        3.02      3.37 o 
  -1   0   4        0.05       -1.59      3.68 o 
   0   0   4      218.40      210.43      5.67 o 
   1   0   4       27.70       32.18      4.40 o 
   2   0   4        0.92        3.99      3.80 o 
   3   0   4       49.63       87.99      7.46 o 
   4   0   4       33.17       25.04      5.95 o 
   5   0   4        7.67        4.19      8.40 o 
   6   0   4      104.91      104.71     16.73 o 
   7   0   4        5.40        7.04      9.92 o 
  -7   1   4        0.00        5.60      8.32 o 
  -6   1   4       21.25       15.82     15.09 o 
  -5   1   4      104.22       95.21     11.36 o 
  -4   1   4        6.51        5.23      7.52 o 
  -3   1   4       85.65       94.27      9.29 o 
  -2   1   4      113.02      103.37     12.35 o 
  -1   1   4      513.22      496.36      8.64 o 
   0   1   4      366.16      390.38      7.42 o 
   1   1   4      202.73      217.41      5.14 o 
   2   1   4     1164.98     1121.18     22.43 o 
   3   1   4      842.63      887.84     16.78 o 
   4   1   4      281.29      281.52     13.21 o 
   5   1   4       69.69       61.07      8.23 o 
   6   1   4       75.96       80.83      9.64 o 
   7   1   4        0.49       -9.51      9.51 o 
  -7   2   4        0.72       -0.40      8.82 o 
  -6   2   4        6.85        2.61      7.67 o 
  -5   2   4       67.00       93.08     11.59 o 
  -4   2   4       61.09       61.64      9.77 o 
  -3   2   4      161.40      175.12     11.02 o 
  -2   2   4     2046.45     1929.64     15.99 o 
  -1   2   4      220.49      234.26      6.59 o 
   0   2   4      277.00      259.62      6.81 o 
   1   2   4        0.08        4.31      3.05 o 
   2   2   4     1506.05     1383.92     20.04 o 
   3   2   4       20.64       12.51      4.67 o 
   4   2   4       47.44       50.50      7.37 o 
   5   2   4       58.66       50.89     14.08 o 
   6   2   4        4.33        3.63      5.90 o 
   7   2   4       14.85       -1.12     11.74 o 
  -6   3   4       14.22        9.44      8.65 o 
  -5   3   4       32.41       16.48      8.87 o 
  -4   3   4       29.53       41.00      9.90 o 
  -3   3   4       46.03       34.87      8.03 o 
  -2   3   4       61.03       72.64     12.16 o 
  -1   3   4       39.44       43.82      5.94 o 
   0   3   4      458.35      458.72      9.12 o 
   1   3   4      374.87      351.94     10.31 o 
   2   3   4       27.09       24.80      4.87 o 
   3   3   4       23.87       21.74      5.60 o 
   4   3   4       19.05       15.88      6.39 o 
   5   3   4        1.50        0.71      4.91 o 
   6   3   4       11.36        2.84      6.44 o 
   7   3   4       16.40        5.35     10.24 o 
  -6   4   4       15.49       23.83     14.57 o 
  -5   4   4        9.98       19.16      8.54 o 
  -4   4   4       24.29       51.71      9.79 o 
  -3   4   4       10.94        7.99      7.85 o 
  -2   4   4      367.37      357.53     13.47 o 
  -1   4   4      583.68      538.45     14.89 o 
   0   4   4      547.08      494.27     18.54 o 
   1   4   4      560.07      538.84     13.35 o 
   2   4   4      456.92      464.86     11.14 o 
   3   4   4       77.63       69.45      6.64 o 
   4   4   4        0.45       -3.87      4.36 o 
   5   4   4      383.53      373.20     14.73 o 
   6   4   4       16.22        3.92      9.56 o 
   7   4   4       26.19       32.92     14.37 o 
  -6   5   4        0.01        5.92     12.68 o 
  -5   5   4        0.02        3.69     12.24 o 
  -4   5   4        1.19       -6.91     10.60 o 
  -3   5   4       67.28       69.86     16.97 o 
  -2   5   4       17.70       21.93     11.87 o 
  -1   5   4      140.61      160.40     16.81 o 
   0   5   4        1.16        6.18      8.42 o 
   1   5   4      108.64       97.83     14.11 o 
   2   5   4      121.32      129.81     15.56 o 
   3   5   4        1.29       -2.54      5.71 o 
   4   5   4       47.73       59.05     12.16 o 
   5   5   4      186.69      158.27     18.86 o 
   6   5   4        3.75       -7.59      8.21 o 
   7   5   4       11.24       11.15     12.68 o 
  -5   6   4        0.13        0.47     10.68 o 
  -4   6   4        9.39        2.16     12.26 o 
  -3   6   4       48.18       53.13     14.84 o 
  -2   6   4        8.43       21.23     13.20 o 
  -1   6   4       30.68       28.03     12.89 o 
   0   6   4        1.08        0.96     11.20 o 
   1   6   4       62.96      105.12     15.67 o 
   2   6   4       51.67       53.60     13.72 o 
   3   6   4       19.43       27.45      8.32 o 
   4   6   4      573.74      508.91     18.67 o 
   5   6   4      195.10      248.35     23.85 o 
   6   6   4       21.78       30.09     12.42 o 
   7   6   4        7.97        0.55     12.44 o 
  -5   7   4        1.70       -0.94     11.30 o 
  -4   7   4        1.38        2.39     12.83 o 
  -3   7   4        2.49        1.95     10.57 o 
  -2   7   4        2.13       -6.39     11.56 o 
  -1   7   4        2.78        5.87     12.42 o 
   0   7   4      112.56      127.45     18.55 o 
   1   7   4       26.37       59.29     14.55 o 
   2   7   4       60.38       76.10     14.71 o 
   3   7   4        0.46        9.48     10.29 o 
   4   7   4        7.90       13.30      8.16 o 
   5   7   4       12.34       32.72      9.91 o 
   6   7   4        4.77       12.84     18.71 o 
   7   7   4       11.70        2.78     13.20 o 
  -4   8   4       35.91       22.24     13.82 o 
  -3   8   4       43.73       31.44     14.34 o 
  -2   8   4        3.43        6.86     13.72 o 
  -1   8   4        9.58        5.77     12.55 o 
   0   8   4        4.32        2.94     11.82 o 
   1   8   4       25.59       28.01     15.67 o 
   2   8   4        2.29        3.66     12.00 o 
   3   8   4        0.60        0.03     11.12 o 
   4   8   4      107.66      109.83     17.69 o 
   5   8   4        0.73       -8.38      8.38 o 
   6   8   4       16.26       25.35     12.25 o 
  -3   9   4       15.09       16.45     14.65 o 
  -2   9   4        4.79       13.67     13.38 o 
  -1   9   4        5.36        1.17     14.37 o 
   0   9   4        0.01      -11.25     11.25 o 
   1   9   4        1.41       -8.24     12.29 o 
   2   9   4       36.00       26.50     15.25 o 
   3   9   4        2.36      -10.39     11.87 o 
   4   9   4        0.14       -3.14     12.05 o 
   5   9   4        0.02      -11.20     11.20 o 
   6   9   4        0.00       -9.15      9.15 o 
  -3  10   4        1.85       25.59     16.13 o 
  -2  10   4        0.18        0.13     14.58 o 
  -1  10   4        0.01       -9.27     14.68 o 
   0  10   4       18.93        4.05     15.56 o 
   1  10   4       11.79       26.06     15.07 o 
   2  10   4      110.78      110.17     21.67 o 
   3  10   4       58.32       83.37     20.32 o 
   4  10   4       14.35      -10.26     10.86 o 
   5  10   4        4.56       10.99     15.43 o 
  -1  11   4       48.50       54.90     19.36 o 
   0  11   4        3.80       24.73     18.11 o 
   1  11   4        6.31       -9.09     14.11 o 
   2  11   4        4.64        4.08     16.24 o 
   3  11   4        6.49       -6.75     14.65 o 
   4  11   4        5.39      -10.63     10.63 o 
  -2 -11   5        4.77        4.49     14.21 o 
  -1 -11   5       37.87       26.14     16.11 o 
   0 -11   5        0.86       -4.08     14.78 o 
   1 -11   5       10.57       -2.34     13.77 o 
  -4 -10   5        8.56       24.11     16.06 o 
  -3 -10   5        0.76       -8.16     14.31 o 
  -2 -10   5        1.44        7.17     14.58 o 
  -1 -10   5       18.53       12.89     14.52 o 
   0 -10   5       77.24       90.44     20.40 o 
   1 -10   5       80.68       70.51     16.78 o 
   2 -10   5        4.71        3.61     11.17 o 
  -4  -9   5       18.00       16.34     14.37 o 
  -3  -9   5       16.20        7.72     14.42 o 
  -2  -9   5      131.58      153.25     22.24 o 
  -1  -9   5       46.01       63.32     16.24 o 
   0  -9   5        5.07        1.04     12.94 o 
   1  -9   5        9.26      -10.99     10.99 o 
   2  -9   5       52.50       22.47     14.06 o 
   3  -9   5       16.39       19.56     13.17 o 
  -4  -8   5        1.13       11.64     13.46 o 
  -3  -8   5       28.76       29.90     14.55 o 
  -2  -8   5       48.54       53.13     15.43 o 
  -1  -8   5       51.82       58.85     15.59 o 
   0  -8   5       35.68       27.77     13.85 o 
   1  -8   5        4.29       -7.69      8.76 o 
   2  -8   5       28.88       47.21     15.12 o 
   3  -8   5       20.37        4.34     11.33 o 
   4  -8   5       26.93       13.72     13.80 o 
  -6  -7   5        2.27       -8.68     10.81 o 
  -5  -7   5       34.65       35.36     11.28 o 
  -4  -7   5       17.76       24.21     13.30 o 
  -3  -7   5      281.31      252.32     20.48 o 
  -2  -7   5      229.25      209.59     18.24 o 
  -1  -7   5        1.64       -1.74     10.52 o 
   1  -7   5       21.83       24.68     11.69 o 
   2  -7   5       10.24       26.86     13.82 o 
   3  -7   5       32.41       17.74     13.12 o 
   4  -7   5       27.06       41.10     14.37 o 
  -6  -6   5       23.90       12.11     10.91 o 
  -5  -6   5        0.63       -4.55      8.96 o 
  -4  -6   5        0.02       -9.59      9.59 o 
  -3  -6   5        3.11        3.43     11.07 o 
  -2  -6   5       51.91       76.07     15.02 o 
  -1  -6   5      114.14      113.31     15.38 o 
   0  -6   5       66.30       70.49     13.28 o 
   1  -6   5        3.41        3.12      9.51 o 
   2  -6   5       25.00       12.57     12.06 o 
   3  -6   5        1.31       -7.90     10.00 o 
   4  -6   5       13.24       10.23      7.25 o 
   5  -6   5       43.99       28.21     12.34 o 
  -6  -5   5        0.27        1.48     11.22 o 
  -5  -5   5       67.94       77.24     15.41 o 
  -4  -5   5        1.14       -5.78      5.78 o 
  -3  -5   5      116.50      135.32     15.93 o 
  -2  -5   5       65.10       71.01     12.94 o 
  -1  -5   5      391.58      409.70     19.88 o 
   0  -5   5       31.76       27.46      9.46 o 
   1  -5   5      205.02      226.95     19.75 o 
   2  -5   5       56.37       56.20      8.15 o 
   3  -5   5      463.16      444.33     14.94 o 
   4  -5   5        0.59       -1.18      6.67 o 
   5  -5   5       17.28       15.00      8.34 o 
   6  -5   5       11.78       14.96     12.11 o 
  -6  -4   5        4.51        7.25     12.60 o 
  -5  -4   5       59.55       59.81     15.12 o 
  -4  -4   5        0.47        0.73      8.96 o 
  -3  -4   5       26.50       37.49     10.44 o 
  -2  -4   5        5.74        3.72      8.13 o 
  -1  -4   5      293.54      244.55     14.63 o 
   0  -4   5       82.41      110.71     13.77 o 
   1  -4   5      419.18      418.27      9.98 o 
   2  -4   5      136.81      149.63      8.89 o 
   3  -4   5      103.85      108.39     10.04 o 
   4  -4   5      721.41      671.44     18.66 o 
   5  -4   5       60.19       73.78     10.28 o 
   6  -4   5        0.04       -6.86      8.50 o 
  -7  -3   5        5.03       10.34     14.21 o 
  -6  -3   5       10.09       27.49     12.86 o 
  -5  -3   5        0.01        6.66      6.75 o 
  -4  -3   5      154.40      148.33     17.67 o 
  -3  -3   5       84.26      106.75      6.89 o 
  -2  -3   5        4.09        6.38      3.78 o 
  -1  -3   5      540.16      562.08     19.65 o 
   0  -3   5     1143.79     1281.77     30.02 o 
   1  -3   5      463.19      457.46      9.42 o 
   2  -3   5       83.85       92.21      8.31 o 
   3  -3   5       13.99       11.45      5.72 o 
   4  -3   5       10.09        1.24      6.32 o 
   5  -3   5       50.43       73.76     19.50 o 
   6  -3   5       19.55       18.00     11.61 o 
   7  -3   5        0.18       16.29     12.73 o 
  -7  -2   5        0.03       -7.35      7.35 o 
  -6  -2   5        0.16       -3.52      6.78 o 
  -5  -2   5        9.50       19.17      7.60 o 
  -4  -2   5       54.91       54.39      8.06 o 
  -3  -2   5       51.95       65.44      5.88 o 
  -2  -2   5      156.66      143.82      5.87 o 
  -1  -2   5      306.14      321.36     15.33 o 
   0  -2   5     1562.39     1616.84     30.69 o 
   1  -2   5      434.26      474.86      9.20 o 
   2  -2   5      182.74      180.65      7.89 o 
   3  -2   5       19.39       22.34      6.49 o 
   4  -2   5       34.85       28.29      7.24 o 
   5  -2   5        4.07       -5.61      6.31 o 
   6  -2   5       10.08       17.77     10.83 o 
   7  -2   5        4.22       -0.49     11.02 o 
  -7  -1   5        1.88       -5.20      7.99 o 
  -6  -1   5        1.11       -4.42      7.08 o 
  -5  -1   5        4.76        0.16      5.97 o 
  -4  -1   5        3.16       -2.51      5.56 o 
  -3  -1   5        3.07        6.93      3.97 o 
  -2  -1   5       17.64       18.43      4.20 o 
  -1  -1   5      977.43      985.17     11.06 o 
   0  -1   5      106.50       84.39      4.92 o 
   1  -1   5       44.09       51.30      6.47 o 
   2  -1   5       87.59       99.91      7.54 o 
   3  -1   5      451.51      442.68     12.65 o 
   4  -1   5        3.06        4.57      5.45 o 
   5  -1   5       80.38       76.73      9.57 o 
   6  -1   5       77.43       89.22     15.12 o 
   7  -1   5        0.91        4.57     10.55 o 
  -7   0   5        7.92       -4.65      7.83 o 
  -6   0   5        1.18        6.12      7.18 o 
  -5   0   5        5.85        3.61      8.13 o 
  -4   0   5        2.66       -0.57      6.03 o 
  -3   0   5        0.21        1.32      5.70 o 
  -2   0   5        4.45        6.83      3.79 o 
  -1   0   5      125.47      122.93      5.70 o 
   0   0   5     1064.42      997.59     11.62 o 
   1   0   5       98.00       95.08      5.09 o 
   2   0   5      469.96      459.66     11.69 o 
   3   0   5      147.86      141.55      8.64 o 
   4   0   5       29.40       43.45      7.20 o 
   5   0   5        0.23       -4.97      5.62 o 
   6   0   5        2.76        1.67      6.31 o 
   7   0   5       42.94       63.13     14.65 o 
  -6   1   5        3.67      -11.05     11.34 o 
  -5   1   5        1.83       -1.15      6.89 o 
  -4   1   5       43.31       32.66      8.92 o 
  -3   1   5       63.95       49.27      8.12 o 
  -2   1   5     1215.31     1330.55     30.41 o 
  -1   1   5      110.03      124.03      9.39 o 
   0   1   5       12.28       13.21      3.86 o 
   1   1   5        5.26        4.26      3.31 o 
   2   1   5       98.52       90.93      7.12 o 
   3   1   5        0.01       -4.75      4.75 o 
   4   1   5      141.84      161.50      9.41 o 
   5   1   5        2.95       -0.91      5.41 o 
   6   1   5       72.69       54.17     11.61 o 
   7   1   5        3.58        0.03     10.21 o 
  -6   2   5        0.05        4.31      8.02 o 
  -5   2   5       14.89       -6.81      7.43 o 
  -4   2   5      162.18      170.99     33.17 o 
  -3   2   5       15.04       14.54      7.17 o 
  -2   2   5     2020.67     1931.35     17.94 o 
  -1   2   5      672.01      658.82     11.15 o 
   0   2   5        0.07       -3.32      3.32 o 
   1   2   5       16.95       18.65      4.10 o 
   2   2   5      242.76      266.19      5.88 o 
   3   2   5       37.42       37.60      7.00 o 
   4   2   5        0.65        7.17      5.30 o 
   5   2   5       14.87       13.58      7.40 o 
   6   2   5        0.06        0.04      5.58 o 
   7   2   5        1.98       -0.94      9.40 o 
  -6   3   5       17.89       11.82      9.39 o 
  -5   3   5       27.69       26.89      9.59 o 
  -4   3   5       18.44       23.24      8.80 o 
  -3   3   5       65.67       73.60     10.49 o 
  -2   3   5      378.37      342.39     15.42 o 
  -1   3   5      149.97      157.64      6.65 o 
   0   3   5      234.02      201.06      7.01 o 
   1   3   5      326.50      349.94      9.99 o 
   2   3   5       67.21       74.91      6.62 o 
   3   3   5        0.15        1.81      8.13 o 
   4   3   5      228.26      199.90     11.71 o 
   5   3   5       40.06       42.92      8.53 o 
   6   3   5       13.21        7.34      6.92 o 
   7   3   5       13.04        9.40     11.56 o 
  -6   4   5        0.03       -2.74      8.54 o 
  -5   4   5        8.67        8.73      9.03 o 
  -4   4   5        1.50       -6.65      7.18 o 
  -3   4   5       10.90       -7.77      7.77 o 
  -2   4   5       25.69       25.96      8.63 o 
  -1   4   5       22.56       30.23      7.97 o 
   0   4   5        0.52        4.13      3.71 o 
   1   4   5     1050.26     1000.18     18.56 o 
   2   4   5      842.56      777.91     17.41 o 
   3   4   5       64.76       59.25      9.29 o 
   4   4   5        4.26        3.20      5.25 o 
   5   4   5        1.05       -2.66      5.86 o 
   6   4   5       83.61       92.52     11.95 o 
   7   4   5       12.96       -4.94     11.33 o 
  -5   5   5        0.22       -2.20      7.88 o 
  -4   5   5        2.82        8.22     12.54 o 
  -3   5   5        0.36        9.57      8.56 o 
  -2   5   5       18.91       37.08      9.37 o 
  -1   5   5        0.05        1.09      9.85 o 
   0   5   5       15.85       30.47     10.63 o 
   1   5   5       38.60       35.93     11.22 o 
   2   5   5       48.43       55.60      8.26 o 
   3   5   5        4.60        7.59      6.30 o 
   4   5   5      581.77      588.68     15.13 o 
   5   5   5      177.97      177.08     19.75 o 
   6   5   5        2.07       -1.95     10.21 o 
   7   5   5       24.71       17.25     13.02 o 
  -5   6   5        0.98       10.63     13.74 o 
  -4   6   5        0.27       -0.78     12.50 o 
  -3   6   5       30.71       43.49     14.08 o 
  -2   6   5       20.17       25.07     14.19 o 
  -1   6   5      169.83      153.51     19.02 o 
   0   6   5       71.68      103.85     15.98 o 
   1   6   5        7.77        8.05     12.00 o 
   2   6   5        3.86        6.55     10.21 o 
   3   6   5       18.30        0.08     10.47 o 
   4   6   5        2.46       -2.03      7.66 o 
   5   6   5        5.08       10.07      7.70 o 
   6   6   5        8.16        1.25     10.21 o 
   7   6   5       15.53        4.73     11.09 o 
  -4   7   5        2.33        9.09     13.72 o 
  -3   7   5       21.48       19.67     14.78 o 
  -2   7   5        0.01      -10.99     12.76 o 
  -1   7   5       20.63       22.81     13.80 o 
   0   7   5      111.76      134.04     19.67 o 
   1   7   5      227.48      241.45     20.68 o 
   2   7   5        3.70        9.85     10.94 o 
   3   7   5       33.14       29.57     14.52 o 
   4   7   5       20.90       12.30      8.61 o 
   5   7   5       79.98      102.37     16.93 o 
   6   7   5       27.74       24.86     11.58 o 
  -4   8   5        3.41       19.77     14.37 o 
  -3   8   5        4.53       -6.47     13.12 o 
  -2   8   5        8.52        5.82     14.99 o 
  -1   8   5        3.47       10.39     14.34 o 
   0   8   5       45.09       36.58     14.86 o 
   1   8   5        0.37        4.34     12.42 o 
   2   8   5       10.11       20.21     15.04 o 
   3   8   5        6.09       13.74     11.95 o 
   4   8   5       16.59       13.69     12.37 o 
   5   8   5        8.00       18.58     10.27 o 
   6   8   5        0.23       -2.85     12.65 o 
  -3   9   5        2.37        3.22     12.00 o 
  -2   9   5        2.49      -11.02     11.02 o 
  -1   9   5        0.09      -12.39     12.39 o 
   0   9   5       11.67       -6.60     14.08 o 
   1   9   5       27.38       16.52     15.04 o 
   2   9   5        3.33       -9.27     11.35 o 
   3   9   5       77.73       88.08     19.43 o 
   4   9   5        2.44       -7.87     12.42 o 
   5   9   5        0.03       -8.68     12.99 o 
  -2  10   5       15.71        4.96     14.50 o 
  -1  10   5       12.29        4.68     13.87 o 
   0  10   5       14.60       -8.65     15.98 o 
   1  10   5        6.16        5.66     13.69 o 
   2  10   5        1.32       -4.21     12.21 o 
   3  10   5       10.88        0.36     15.51 o 
   4  10   5        7.34        4.05     15.02 o 
  -1  11   5       18.80       26.76     16.81 o 
   0  11   5        9.14       17.93     17.74 o 
   1  11   5        8.64       -1.56     13.82 o 
   2  11   5       17.34      -13.82     14.73 o 
   3  11   5       44.09       24.16     17.30 o 
  -3 -10   6        0.16      -11.66     11.66 o 
  -2 -10   6       43.90       55.34     19.85 o 
  -1 -10   6        1.42      -13.41     13.41 o 
   0 -10   6       60.38       44.74     16.68 o 
   1 -10   6       30.28        3.66     14.32 o 
   2 -10   6       56.29       66.30     18.58 o 
  -4  -9   6        1.96      -11.77     14.03 o 
  -3  -9   6        0.04       -3.43     12.13 o 
  -2  -9   6       13.21       -0.18     13.48 o 
  -1  -9   6        1.01       -2.29     10.89 o 
   0  -9   6        1.08       -2.99     10.70 o 
   1  -9   6       31.68       38.63     15.69 o 
   2  -9   6        1.70       -3.43     14.57 o 
   3  -9   6       13.58        7.82     13.33 o 
  -4  -8   6       18.34       10.21     14.32 o 
  -3  -8   6        7.88       32.40     13.20 o 
  -2  -8   6        0.10       -5.82     12.13 o 
  -1  -8   6       25.17        5.40     11.93 o 
   0  -8   6        0.67        5.51     11.02 o 
   1  -8   6        1.24       -9.20      9.20 o 
   2  -8   6       53.30       48.71     15.30 o 
   3  -8   6        9.02       -3.27     12.73 o 
   4  -8   6        2.05       -7.48     11.87 o 
  -5  -7   6        5.56        4.39     10.13 o 
  -4  -7   6        5.44       -6.08     11.72 o 
  -3  -7   6      114.14      139.66     20.03 o 
  -2  -7   6        0.47       -6.00      9.82 o 
  -1  -7   6       64.25       81.17     16.45 o 
   0  -7   6       98.45      103.15     16.68 o 
   1  -7   6      242.08      229.29     20.37 o 
   2  -7   6       41.67       29.12     14.06 o 
   3  -7   6       15.18        5.64     13.07 o 
   4  -7   6        0.31      -10.57     10.57 o 
  -6  -6   6       19.47       10.29     15.43 o 
  -5  -6   6        2.39       -7.25      7.43 o 
  -4  -6   6      107.68      132.85     18.94 o 
  -3  -6   6      568.42      509.91     25.26 o 
  -2  -6   6      233.87      213.49     18.94 o 
  -1  -6   6       35.47       65.89     13.20 o 
   0  -6   6      143.07      147.66     17.64 o 
   1  -6   6       18.94       17.80     12.65 o 
   2  -6   6       30.06       23.17     14.32 o 
   3  -6   6        5.08       10.21     12.42 o 
   4  -6   6        4.78      -11.67     11.67 o 
   5  -6   6       16.00       16.89     14.39 o 
  -6  -5   6        0.33       -7.27      9.04 o 
  -5  -5   6        1.94        8.65     11.43 o 
  -4  -5   6       52.66       54.25     13.22 o 
  -3  -5   6      449.25      432.35     21.65 o 
  -2  -5   6      472.96      402.51     20.51 o 
  -1  -5   6       28.10       32.94     10.99 o 
   0  -5   6       11.89        8.81     10.31 o 
   1  -5   6       88.29       65.08     14.16 o 
   2  -5   6       57.88       85.32     17.10 o 
   3  -5   6        7.49       12.44     13.33 o 
   4  -5   6       24.80       27.25     11.61 o 
   5  -5   6        5.71        3.72     11.69 o 
  -6  -4   6        0.96      -10.96     10.96 o 
  -5  -4   6        0.11       -5.72     10.05 o 
  -4  -4   6       13.43       16.21      9.61 o 
  -3  -4   6        8.91        6.10      6.00 o 
  -2  -4   6       59.88       43.78     11.74 o 
  -1  -4   6      226.58      214.25     15.64 o 
   0  -4   6        1.18        3.51     10.18 o 
   1  -4   6       51.11       60.12     13.35 o 
   2  -4   6        0.87        9.69     11.95 o 
   3  -4   6      827.07      805.07     44.73 o 
   4  -4   6      377.49      327.08     22.57 o 
   5  -4   6        2.44        9.13     12.34 o 
   6  -4   6        6.63       12.13     10.57 o 
  -6  -3   6        1.91        5.04     12.99 o 
  -5  -3   6       23.06        8.76     11.90 o 
  -4  -3   6       80.09       96.08     15.98 o 
  -3  -3   6       28.54       26.06      7.47 o 
  -2  -3   6       14.37       32.16     10.44 o 
  -1  -3   6       19.91       16.00      9.98 o 
   0  -3   6       20.48       22.63      9.79 o 
   1  -3   6        1.11        6.34      9.87 o 
   2  -3   6        0.16       -1.14      4.68 o 
   3  -3   6       55.06       88.36     19.41 o 
   4  -3   6      283.67      288.60     13.17 o 
   5  -3   6        0.11       -5.42      7.91 o 
   6  -3   6        0.38       -7.14      9.20 o 
  -6  -2   6        0.41        4.68     11.43 o 
  -5  -2   6        0.68        2.70     11.38 o 
  -4  -2   6        7.40        0.69      5.52 o 
  -3  -2   6       71.93       85.09      6.87 o 
  -2  -2   6      104.61       97.87      5.65 o 
  -1  -2   6       28.20       46.82     10.18 o 
   0  -2   6       79.36       74.05     12.08 o 
   1  -2   6      341.94      305.51      7.98 o 
   2  -2   6     1101.71     1126.28     17.92 o 
   3  -2   6       24.40       39.61      7.07 o 
   4  -2   6       39.87       38.91      7.87 o 
   5  -2   6      115.28      146.10     20.81 o 
   6  -2   6        0.01       -3.40      6.60 o 
   7  -2   6        0.12       -6.18      9.98 o 
  -6  -1   6        0.50        1.63      9.44 o 
  -5  -1   6        9.42       11.01      7.27 o 
  -4  -1   6       54.22       55.85     10.68 o 
  -3  -1   6       37.43       38.77      6.83 o 
  -2  -1   6        1.77        0.25      4.24 o 
  -1  -1   6      355.02      358.41      8.75 o 
   0  -1   6      417.91      410.35      8.14 o 
   1  -1   6       23.40       24.52      3.81 o 
   2  -1   6      144.25      141.26      8.02 o 
   3  -1   6        0.04       -2.13      4.58 o 
   4  -1   6        0.62       -2.03      5.26 o 
   5  -1   6       27.31       29.33      7.67 o 
   6  -1   6        0.21        0.37      7.47 o 
   7  -1   6        5.75       22.11     12.13 o 
  -6   0   6        7.40       13.33      8.44 o 
  -5   0   6        8.92        1.53      7.20 o 
  -4   0   6        5.34        0.11      6.38 o 
  -3   0   6       26.67       29.22      7.08 o 
  -2   0   6       39.85       45.33      8.20 o 
  -1   0   6       16.51       12.89      4.66 o 
   0   0   6       76.07       95.90      8.37 o 
   1   0   6       56.46       64.99      5.29 o 
   2   0   6      482.36      463.92      9.14 o 
   3   0   6       68.11       66.46     11.83 o 
   4   0   6       21.05       16.71      6.28 o 
   5   0   6        5.52        1.60      5.84 o 
   6   0   6       28.07       21.01      7.68 o 
   7   0   6        1.05        1.71     10.60 o 
  -6   1   6        1.01       -7.43      7.43 o 
  -5   1   6        0.37       -6.27      6.54 o 
  -4   1   6       68.34       89.67     19.15 o 
  -3   1   6       10.98        9.37      6.45 o 
  -2   1   6        1.85        2.62      3.99 o 
  -1   1   6      216.91      211.78      7.57 o 
   0   1   6        0.47       -3.50      3.50 o 
   1   1   6      128.23      134.93      6.78 o 
   2   1   6       11.81        9.87      3.08 o 
   3   1   6        2.08        0.07      4.42 o 
   4   1   6       67.11       75.90      8.82 o 
   5   1   6      107.01      119.85     11.41 o 
   6   1   6        2.98       -0.56      6.61 o 
   7   1   6       17.00       15.46     12.47 o 
  -6   2   6        0.03       -7.07      7.07 o 
  -5   2   6        0.13       -6.75      6.75 o 
  -4   2   6        0.64       -5.62      7.19 o 
  -3   2   6        0.32       -5.77      6.63 o 
  -2   2   6       36.63       35.08      5.16 o 
  -1   2   6       12.25       11.15      4.54 o 
   0   2   6      354.99      338.75     10.15 o 
   1   2   6      377.92      365.14      8.94 o 
   2   2   6       75.11      100.11      9.08 o 
   3   2   6      114.09      132.72     10.01 o 
   4   2   6      146.16      161.52     11.96 o 
   5   2   6      166.78      204.19     17.93 o 
   6   2   6        0.59        0.31      5.97 o 
   7   2   6        3.23       -0.29     10.24 o 
  -6   3   6        0.05       -0.39      8.42 o 
  -5   3   6        7.33       -6.28      7.83 o 
  -4   3   6       71.71       78.73     11.62 o 
  -3   3   6      297.15      251.24     14.00 o 
  -2   3   6      103.68      123.81     12.52 o 
  -1   3   6       23.61       25.79      5.10 o 
   0   3   6        7.47        2.37      4.05 o 
   1   3   6      521.23      487.65     10.42 o 
   2   3   6        7.08        1.57      5.98 o 
   3   3   6       10.85        9.43      5.17 o 
   4   3   6      148.72      142.39     11.35 o 
   5   3   6       36.10       39.12     11.99 o 
   6   3   6        0.00       -4.30      8.13 o 
   7   3   6       14.04       10.16      9.51 o 
  -5   4   6       10.47       19.82      9.87 o 
  -4   4   6       95.68       86.48     12.30 o 
  -3   4   6      141.12      179.29     15.68 o 
  -2   4   6       31.04       14.62      7.86 o 
  -1   4   6        0.02       -3.91      3.91 o 
   0   4   6       37.92       55.40      7.76 o 
   1   4   6       23.62       33.66     10.94 o 
   2   4   6      137.39      160.50     11.14 o 
   3   4   6        0.26       -4.16      4.16 o 
   4   4   6       30.71       36.34      6.82 o 
   5   4   6       63.11       60.49      9.53 o 
   6   4   6       16.08       18.87      8.00 o 
   7   4   6        2.44       -5.98      6.53 o 
  -5   5   6        2.30       -2.68      8.74 o 
  -4   5   6       11.05        3.21      8.58 o 
  -3   5   6        0.02        8.25      8.96 o 
  -2   5   6       57.83       43.44     11.07 o 
  -1   5   6       36.52       32.14      8.88 o 
   0   5   6       34.29       53.03     13.07 o 
   1   5   6       26.98       25.47      7.25 o 
   2   5   6       19.00        9.74      6.30 o 
   3   5   6       44.88       38.39      7.87 o 
   4   5   6      505.77      516.92     14.90 o 
   5   5   6       55.72       62.80     10.76 o 
   6   5   6        6.50        0.08      6.42 o 
   7   5   6       48.95       52.71     15.61 o 
  -5   6   6        0.26       -9.46     10.50 o 
  -4   6   6        7.03       15.90     14.00 o 
  -3   6   6        0.03       -2.96     13.25 o 
  -2   6   6       19.19       19.90     13.41 o 
  -1   6   6       18.00       13.25     12.91 o 
   0   6   6        5.68        4.62     11.41 o 
   1   6   6       78.67       87.14     17.10 o 
   2   6   6       66.99       84.18     16.45 o 
   3   6   6       11.48        6.62     11.82 o 
   4   6   6       97.04       99.95     15.03 o 
   5   6   6        5.70       12.50      8.42 o 
   6   6   6       19.62       46.44     12.63 o 
  -4   7   6        4.34       -0.47     13.20 o 
  -3   7   6        0.81       -0.26     12.99 o 
  -2   7   6        2.36       -5.82     12.76 o 
  -1   7   6       50.19       64.87     17.67 o 
   0   7   6       14.33       18.81     14.47 o 
   1   7   6       20.41       16.78     14.89 o 
   2   7   6        3.99        0.00     11.59 o 
   3   7   6      138.43      186.89     22.47 o 
   4   7   6       51.81       59.13     14.60 o 
   5   7   6        0.00       -3.09      8.08 o 
   6   7   6        6.09       -1.52      9.54 o 
  -3   8   6        0.48        8.78     12.50 o 
  -2   8   6        0.06      -12.65     12.65 o 
  -1   8   6       26.84       18.58     15.28 o 
   0   8   6       26.01       20.08     15.69 o 
   1   8   6        9.30       22.55     14.91 o 
   2   8   6        0.04       -6.86     12.08 o 
   3   8   6        3.36      -10.21     10.21 o 
   4   8   6        7.89       -5.33     10.83 o 
   5   8   6        6.17       -1.56     12.60 o 
   6   8   6       43.58       62.98     14.40 o 
  -3   9   6        2.66       33.98     16.89 o 
  -2   9   6        2.74        8.65     13.67 o 
  -1   9   6        0.87       -3.22     15.15 o 
   0   9   6        2.36      -14.19     14.19 o 
   1   9   6        3.24        1.45     14.45 o 
   2   9   6        4.51       17.10     16.16 o 
   3   9   6       44.95       51.57     16.76 o 
   4   9   6        1.59      -11.33     11.33 o 
   5   9   6       30.84       14.32     16.00 o 
  -2  10   6        0.31        4.78     16.11 o 
  -1  10   6        2.71        1.22     13.87 o 
   0  10   6        0.04      -10.11     14.83 o 
   1  10   6        4.75       -4.83     14.57 o 
   2  10   6        0.76      -11.77     11.77 o 
   3  10   6        2.20      -12.96     12.96 o 
   4  10   6        0.01       -5.07     13.15 o 
   0  11   6        0.52       -7.09     13.98 o 
   1  11   6       13.30        7.74     15.87 o 
   2  11   6       20.71       -6.57     14.70 o 
  -2 -10   7      108.97       99.22     20.84 o 
  -1 -10   7       12.43        7.82     13.28 o 
   0 -10   7       37.26       12.16     15.20 o 
   1 -10   7       24.16       17.51     17.04 o 
  -3  -9   7        2.41        4.16     13.33 o 
  -2  -9   7       18.37       13.72     14.68 o 
  -1  -9   7       75.51       57.52     15.61 o 
   0  -9   7       65.90       46.48     15.20 o 
   1  -9   7       42.16       17.67     16.34 o 
   2  -9   7       29.27       11.43     16.03 o 
  -4  -8   7        0.58      -12.83     12.83 o 
  -3  -8   7      125.90      169.04     21.77 o 
  -2  -8   7       87.94       55.94     16.11 o 
  -1  -8   7        2.23       -2.05     10.94 o 
   0  -8   7       19.48       14.19     11.82 o 
   1  -8   7      233.64      290.32     28.17 o 
   2  -8   7       39.45       23.30     15.74 o 
   3  -8   7       45.55       47.49     15.82 o 
  -5  -7   7        6.21       -2.62      9.85 o 
  -3  -7   7        0.21       -9.98      9.98 o 
  -2  -7   7       16.90       26.27     12.81 o 
  -1  -7   7       27.43       22.89     13.56 o 
   0  -7   7        1.03       -1.58     10.68 o 
   1  -7   7        4.65       12.47     13.56 o 
   2  -7   7        5.25       -0.52     11.35 o 
   3  -7   7       31.88       44.63     16.24 o 
   4  -7   7       91.15      116.06     20.50 o 
  -5  -6   7        2.39        4.05     10.96 o 
  -4  -6   7      104.32      113.13     17.38 o 
  -3  -6   7      200.44      248.82     21.80 o 
  -2  -6   7        0.01        1.22     10.81 o 
  -1  -6   7       56.35       39.72     12.83 o 
   0  -6   7        6.23       20.32     14.24 o 
   1  -6   7       55.09       54.69     14.73 o 
   2  -6   7       23.86       33.05     13.28 o 
   3  -6   7       58.46       58.72     15.02 o 
   4  -6   7       27.53       24.97     14.06 o 
   5  -6   7        1.98       19.15     14.55 o 
  -6  -5   7        1.53       -1.90     11.30 o 
  -5  -5   7        9.32        9.85     12.34 o 
  -4  -5   7       15.98       29.49     11.59 o 
  -3  -5   7       79.57       87.06     14.58 o 
  -2  -5   7      116.71      116.33     17.15 o 
  -1  -5   7       90.35      108.50     17.90 o 
   0  -5   7       77.28      127.21     17.82 o 
   2  -5   7      108.79      104.71     19.33 o 
   3  -5   7        1.72       -2.49     10.52 o 
   4  -5   7       12.25       14.78     13.38 o 
   5  -5   7       12.02       11.61     13.09 o 
  -6  -4   7        6.12       -9.69     10.89 o 
  -5  -4   7        5.58        1.87     11.64 o 
  -4  -4   7        2.78        4.16      8.99 o 
  -3  -4   7       11.90        9.96      7.95 o 
  -2  -4   7       32.35       22.32     12.03 o 
  -1  -4   7       23.78       32.16     12.55 o 
   0  -4   7      312.66      273.54     20.56 o 
   1  -4   7        0.04        8.76     10.78 o 
   2  -4   7      310.89      281.80     21.31 o 
   3  -4   7       48.82       39.26     14.63 o 
   4  -4   7        1.53       -9.85      9.85 o 
   5  -4   7        0.26      -10.78     10.78 o 
  -6  -3   7       10.26       -7.33     10.55 o 
  -5  -3   7       13.43       18.21     12.47 o 
  -4  -3   7       21.77       18.52     11.28 o 
  -3  -3   7        3.95       13.72      7.36 o 
  -2  -3   7      355.67      346.92     14.17 o 
  -1  -3   7      145.86      187.68     18.16 o 
   0  -3   7      358.76      348.56     20.17 o 
   1  -3   7        8.99        7.35     11.20 o 
   2  -3   7      125.58      113.65     16.08 o 
   3  -3   7     1346.60     1286.28     38.18 o 
   4  -3   7      313.56      273.37     20.53 o 
   5  -3   7       67.34       69.21     10.24 o 
   6  -3   7        0.01        4.60      7.08 o 
  -6  -2   7        0.65       -9.64     12.86 o 
  -5  -2   7       73.21       59.29     17.77 o 
  -4  -2   7      123.63      167.20     22.08 o 
  -3  -2   7        0.54       12.76     10.78 o 
  -2  -2   7       60.16       82.84     10.33 o 
  -1  -2   7       21.54       23.23      6.88 o 
   0  -2   7        9.01       12.39      9.30 o 
   1  -2   7      109.79      137.71     15.30 o 
   2  -2   7       28.11       30.74     12.65 o 
   3  -2   7       15.05       17.76      6.21 o 
   4  -2   7       10.03       13.71      6.76 o 
   5  -2   7        2.03       -3.51      6.30 o 
   6  -2   7       12.96       20.41      8.29 o 
  -6  -1   7        3.88      -11.56     11.56 o 
  -5  -1   7        3.57       -9.09      9.09 o 
  -4  -1   7        0.80        7.85     12.65 o 
  -3  -1   7       13.17        9.59     11.35 o 
  -2  -1   7      169.49      174.64     11.08 o 
  -1  -1   7      691.79      702.72     17.04 o 
   0  -1   7       88.13      101.35     10.16 o 
   1  -1   7      409.09      420.81     13.00 o 
   2  -1   7        2.31        5.93      5.31 o 
   3  -1   7       52.78       64.64      8.35 o 
   4  -1   7       81.68       85.36     12.64 o 
   5  -1   7       26.61       26.06      8.01 o 
   6  -1   7       20.56       16.75      8.18 o 
   7  -1   7        5.69        4.23     11.90 o 
  -6   0   7        6.00      -12.31     12.31 o 
  -5   0   7        4.56       -5.76      6.69 o 
  -4   0   7        4.24        1.13      6.59 o 
  -3   0   7        2.20        5.69      6.41 o 
  -2   0   7       91.66       97.87     10.43 o 
  -1   0   7       73.44       91.61      6.92 o 
   0   0   7        3.70       -0.45      4.05 o 
   1   0   7        2.88        0.05      3.82 o 
   2   0   7     1178.30     1202.04     13.41 o 
   3   0   7       11.01       16.13      6.79 o 
   4   0   7       72.28       76.45      9.68 o 
   5   0   7       35.48       29.35      7.56 o 
   6   0   7        0.26        5.98      7.57 o 
   7   0   7        0.74       -9.12     10.91 o 
  -6   1   7        1.41       -6.94      6.94 o 
  -5   1   7        0.48       -4.51      7.18 o 
  -4   1   7        3.00       -1.89      7.11 o 
  -3   1   7        7.93       14.37      7.57 o 
  -2   1   7       42.01       33.99      5.82 o 
  -1   1   7      110.68      129.97      8.23 o 
   0   1   7      111.57      147.77      7.96 o 
   1   1   7       81.10       96.21      7.47 o 
   2   1   7      194.62      181.54      6.34 o 
   3   1   7       15.09        6.62      7.07 o 
   4   1   7        0.01       -4.18      7.31 o 
   5   1   7       30.19       17.55     10.57 o 
   6   1   7       41.10       46.71      9.68 o 
   7   1   7        9.19        1.92     11.54 o 
  -6   2   7        2.16        0.66      9.24 o 
  -5   2   7        8.40        3.76      8.51 o 
  -4   2   7        2.06        1.98      7.39 o 
  -3   2   7       87.23       96.92     11.46 o 
  -2   2   7        0.04       -1.48      7.44 o 
  -1   2   7       32.25       32.44      5.67 o 
   0   2   7        8.08       15.32      4.92 o 
   1   2   7        0.01       -1.12      3.95 o 
   2   2   7       13.41       17.41      4.16 o 
   3   2   7        0.36       -2.33      4.55 o 
   4   2   7       23.00       14.62      7.81 o 
   5   2   7      128.67      117.61     11.65 o 
   6   2   7        1.18        5.27      7.19 o 
   7   2   7        0.87       -0.10      7.94 o 
  -5   3   7       26.97       20.64      9.83 o 
  -4   3   7       11.84        7.42      8.64 o 
  -3   3   7      213.84      218.24     16.40 o 
  -2   3   7      199.47      206.08     16.67 o 
  -1   3   7       43.26       31.31      5.90 o 
   0   3   7       55.17       80.46      7.04 o 
   1   3   7      238.76      233.80     10.19 o 
   2   3   7       53.27       52.23      7.86 o 
   3   3   7       55.55       65.61      7.65 o 
   4   3   7        1.37        2.49      6.05 o 
   5   3   7        7.68        5.14      6.71 o 
   6   3   7        7.16        2.83      7.13 o 
   7   3   7        4.35        9.36     13.37 o 
  -5   4   7        8.40        0.65      7.76 o 
  -4   4   7       49.95       47.49     12.83 o 
  -3   4   7      146.07      168.12     15.50 o 
  -2   4   7       55.73       79.39     12.01 o 
  -1   4   7       25.17       42.81     10.60 o 
   0   4   7        4.75       -3.03      4.18 o 
   1   4   7       10.43        9.80      4.87 o 
   2   4   7       21.77       24.88      7.50 o 
   3   4   7       54.71       61.96      7.48 o 
   4   4   7        2.44        2.84      5.23 o 
   5   4   7       26.72       26.24      8.51 o 
   6   4   7        0.12       -1.86     10.79 o 
   7   4   7        0.56        1.13     10.09 o 
  -5   5   7        1.07        3.63      8.96 o 
  -4   5   7       12.11       -2.09      8.48 o 
  -3   5   7       63.40       76.54     12.14 o 
  -2   5   7       20.99       14.38      9.72 o 
  -1   5   7        2.00        1.93      8.25 o 
   0   5   7       18.85       19.14      5.45 o 
   1   5   7      148.56      183.35     13.04 o 
   2   5   7       85.44      100.03     31.10 o 
   3   5   7       84.93       71.03      9.94 o 
   4   5   7       13.97        6.33      5.73 o 
   5   5   7      105.35      110.99     10.36 o 
   6   5   7        0.75        2.25      7.34 o 
  -4   6   7        0.59        2.78     13.02 o 
  -3   6   7        5.74       10.68     13.64 o 
  -2   6   7        0.72        0.88     12.91 o 
  -1   6   7       12.81       10.52     14.03 o 
   0   6   7       20.15       12.13     13.33 o 
   1   6   7        9.60       12.18     12.55 o 
   2   6   7      188.02      204.35     12.86 o 
   3   6   7      537.06      476.33     36.44 o 
   4   6   7      256.01      235.53     11.51 o 
   5   6   7        3.84        0.19      5.92 o 
   6   6   7        4.56       16.40     19.65 o 
  -4   7   7        4.13       -0.68     13.28 o 
  -3   7   7        0.00        3.87     12.31 o 
  -2   7   7        3.23       -0.88     13.98 o 
  -1   7   7       19.00       20.63     14.73 o 
   0   7   7        0.52       -9.33     12.42 o 
   1   7   7        0.26        3.20     13.77 o 
   2   7   7        2.64       -8.03     11.90 o 
   3   7   7      103.66      100.89     17.75 o 
   4   7   7       22.12       20.06     12.91 o 
   5   7   7       13.70       12.04      9.55 o 
   6   7   7        1.35       -3.53     16.56 o 
  -3   8   7        0.94       37.90     16.55 o 
  -2   8   7        3.11       -3.20     12.78 o 
  -1   8   7       31.98       15.25     15.41 o 
   0   8   7       77.20       64.88     18.34 o 
   1   8   7        1.05        4.31     11.98 o 
   2   8   7        0.05       -7.40     11.64 o 
   3   8   7        2.73      -11.35     12.31 o 
   4   8   7       78.18       81.79     19.20 o 
   5   8   7        0.03       -4.78     11.54 o 
  -2   9   7        1.52        6.73     15.77 o 
  -1   9   7        2.96       -0.10     15.25 o 
   0   9   7        1.25        2.60     16.03 o 
   1   9   7        0.09      -10.44     12.18 o 
   2   9   7        0.35      -12.31     12.31 o 
   3   9   7       11.39        4.91     15.15 o 
   4   9   7        0.01        4.68     12.63 o 
  -1  10   7        3.10        5.43     14.60 o 
   0  10   7        5.20      -12.86     16.58 o 
   1  10   7        6.95       -6.60     15.22 o 
   2  10   7       14.07       12.83     16.94 o 
   3  10   7        0.02      -12.57     12.57 o 
  -2  -9   8        2.55       -3.09     12.03 o 
  -1  -9   8       48.00       65.58     17.93 o 
   0  -9   8        0.63      -13.28     13.28 o 
   1  -9   8       28.66        9.77     15.77 o 
   2  -9   8       13.00        8.57     15.46 o 
  -3  -8   8        8.87       -4.42     13.80 o 
  -2  -8   8        2.00      -11.95     11.95 o 
  -1  -8   8        0.10      -10.08     10.08 o 
   0  -8   8        3.45       15.95     13.59 o 
   1  -8   8        0.69        2.62     14.70 o 
   2  -8   8       39.69       52.17     18.63 o 
   3  -8   8       12.80        9.27     15.20 o 
  -4  -7   8       23.13       21.20     11.15 o 
  -3  -7   8       13.61        3.27     12.52 o 
  -2  -7   8        3.92       20.52     13.72 o 
  -1  -7   8       10.21        2.16     12.52 o 
   0  -7   8        8.17        6.34     13.87 o 
   1  -7   8        3.28        1.45     14.06 o 
   2  -7   8        0.01       -7.74     11.48 o 
   3  -7   8       22.59       16.89     14.96 o 
   4  -7   8       13.45        3.72     13.80 o 
  -5  -6   8        0.03        0.23     11.59 o 
  -4  -6   8       86.85       84.23     17.95 o 
  -3  -6   8       16.53        5.09     13.02 o 
  -2  -6   8       71.82       73.89     17.10 o 
  -1  -6   8       37.91       45.83     14.83 o 
   0  -6   8      222.54      239.70     24.45 o 
   1  -6   8       18.39       -2.83     13.07 o 
   2  -6   8        1.85       -9.61     11.12 o 
   3  -6   8       23.01       17.30     15.25 o 
   4  -6   8       13.60        7.98     14.00 o 
  -5  -5   8        2.62        3.51     10.68 o 
  -4  -5   8       26.80       20.99     11.93 o 
  -3  -5   8       74.58       76.10     22.14 o 
  -2  -5   8        0.04       -9.82      9.82 o 
  -1  -5   8       13.75       26.08     13.61 o 
   0  -5   8        7.88       24.08     13.25 o 
   1  -5   8      129.62      148.67     20.84 o 
   2  -5   8       39.34       85.24     17.74 o 
   3  -5   8        5.37       -5.22     10.60 o 
   4  -5   8        6.27       -3.51     11.25 o 
   5  -5   8       14.99       27.36     14.47 o 
  -5  -4   8        4.40       -8.94      9.90 o 
  -4  -4   8       48.68       49.86     14.45 o 
  -3  -4   8       72.62       66.33     15.17 o 
  -2  -4   8       27.73       36.19     13.38 o 
  -1  -4   8       22.94       17.51     11.87 o 
   0  -4   8        9.86       27.82     12.81 o 
   1  -4   8      134.04      141.95     18.99 o 
   2  -4   8        4.75       -6.13     10.11 o 
   3  -4   8       16.07       12.08     11.48 o 
   4  -4   8       15.94        0.31     10.34 o 
   5  -4   8        0.02        2.49     11.74 o 
  -5  -3   8        2.34       -7.30     10.76 o 
  -4  -3   8        5.14        7.43     10.99 o 
  -3  -3   8       27.41       33.41     12.11 o 
  -2  -3   8      234.05      241.80     13.68 o 
  -1  -3   8      306.07      289.10     19.59 o 
   0  -3   8       12.33       10.91     11.93 o 
   1  -3   8       60.36       57.81     14.21 o 
   2  -3   8       49.52       15.48     12.32 o 
   3  -3   8      253.44      243.04     19.98 o 
   4  -3   8       10.66       18.08     13.07 o 
   5  -3   8        5.98       -7.40     10.42 o 
   6  -3   8        0.26        4.96     11.59 o 
  -5  -2   8        6.82       -3.59     11.20 o 
  -4  -2   8        5.01       -6.88      9.92 o 
  -3  -2   8       24.82       17.10     12.24 o 
  -2  -2   8       49.06       70.39     16.39 o 
  -1  -2   8      145.48      149.51     12.05 o 
   0  -2   8      159.49      168.32     10.65 o 
   1  -2   8        6.91        0.99      9.59 o 
   2  -2   8        5.64        5.07     12.00 o 
   3  -2   8       74.42       52.01     15.38 o 
   4  -2   8        2.05        2.31      9.90 o 
   5  -2   8        0.18       10.03     11.38 o 
   6  -2   8        2.95      -10.31     10.31 o 
  -5  -1   8        0.65       -7.09     13.93 o 
  -4  -1   8        3.88       -1.77     12.26 o 
  -3  -1   8        5.58       -8.73      9.66 o 
  -2  -1   8        0.63       -5.23      6.32 o 
  -1  -1   8       57.10       76.76      9.62 o 
   0  -1   8      154.06      159.56     11.42 o 
   1  -1   8      513.83      533.76     28.88 o 
   2  -1   8      105.28      105.68     13.40 o 
   3  -1   8       66.07       85.84     16.26 o 
   4  -1   8      159.27      189.53     26.87 o 
   5  -1   8       79.88       80.03     10.92 o 
   6  -1   8        1.98       -2.04      7.12 o 
  -5   0   8        4.99        2.60     14.13 o 
  -4   0   8       12.79       15.20     13.17 o 
  -3   0   8        1.37       -8.03     11.61 o 
  -2   0   8       33.23       30.53     12.37 o 
  -1   0   8       22.48        8.53      7.14 o 
   0   0   8        0.07       -4.33      4.33 o 
   1   0   8       58.04       66.71      7.94 o 
   2   0   8       40.23       38.51      4.80 o 
   3   0   8       32.17       31.40      7.48 o 
   4   0   8        0.22       -5.40      5.40 o 
   5   0   8       19.62        6.38      6.70 o 
   6   0   8        0.66       -4.13      6.63 o 
  -5   1   8        3.30       -1.79     14.21 o 
  -4   1   8        0.02      -10.68     10.68 o 
  -3   1   8       28.41       16.36      7.69 o 
  -2   1   8        0.65       -2.62      7.45 o 
  -1   1   8      124.29      162.44     11.40 o 
   0   1   8        7.69        4.40      5.00 o 
   1   1   8       47.48       50.71      6.50 o 
   2   1   8        0.04       -5.20      5.20 o 
   3   1   8        3.83        1.33      4.60 o 
   4   1   8       16.28        5.26      6.52 o 
   5   1   8       28.99       29.95     11.55 o 
   6   1   8        1.37        7.92      9.92 o 
  -5   2   8       15.74        5.87      9.23 o 
  -4   2   8        0.02       -2.14      7.07 o 
  -3   2   8       56.77       66.37     21.49 o 
  -2   2   8       15.26        6.29      8.10 o 
  -1   2   8        0.95       -4.23      4.88 o 
   0   2   8        9.23        5.33      4.99 o 
   1   2   8        5.17       -0.77      4.88 o 
   2   2   8        0.28        3.28      6.24 o 
   3   2   8       40.30       34.46      8.01 o 
   4   2   8       21.65       19.55      7.61 o 
   5   2   8       11.14        2.94      6.20 o 
   6   2   8       20.94       18.89     13.31 o 
  -5   3   8        2.47       -5.27     10.30 o 
  -4   3   8        0.39        8.92     14.55 o 
  -3   3   8       12.97       -2.18      8.29 o 
  -2   3   8        0.30      -10.59     10.59 o 
  -1   3   8      165.16      198.95      9.57 o 
   0   3   8      140.24      133.92      8.95 o 
   1   3   8       59.93       67.36      7.06 o 
   2   3   8        6.02        2.29      5.89 o 
   3   3   8      103.56      106.37     10.35 o 
   4   3   8       42.05       30.03      6.45 o 
   5   3   8        0.03        0.86      6.89 o 
   6   3   8        2.05       -6.82      6.82 o 
  -5   4   8        3.41       -2.95      8.78 o 
  -4   4   8       40.74       16.00     10.43 o 
  -3   4   8       37.39       34.73     10.11 o 
  -2   4   8        7.06        1.72      8.81 o 
  -1   4   8       22.85       20.92      5.93 o 
   0   4   8        6.03        4.85      5.24 o 
   1   4   8        1.65        0.42      5.15 o 
   2   4   8        0.40       -2.61      6.16 o 
   3   4   8        0.01       -4.96      8.05 o 
   4   4   8        2.90        3.32      5.35 o 
   5   4   8        1.84        8.03      5.56 o 
   6   4   8        3.60       -7.10      7.10 o 
  -4   5   8       33.21       15.02     10.42 o 
  -3   5   8       23.09       12.21      9.33 o 
  -2   5   8        0.09       -1.89      7.79 o 
  -1   5   8        8.00        4.48      8.23 o 
   0   5   8        3.04       -0.56      5.04 o 
   1   5   8       19.27        7.18      7.19 o 
   2   5   8       41.19       44.05     16.33 o 
   3   5   8        4.26        2.77      6.33 o 
   4   5   8       44.66       35.76      7.35 o 
   5   5   8        8.45       11.72      6.35 o 
   6   5   8       17.71       24.86      9.10 o 
  -4   6   8        2.55       -3.01      8.84 o 
  -3   6   8        0.00       -6.47     13.43 o 
  -2   6   8       22.19       30.45     10.70 o 
  -1   6   8        7.72       22.63     14.55 o 
   0   6   8        0.60        7.48     12.52 o 
   1   6   8       13.73        7.81      6.50 o 
   2   6   8       84.41      111.54     12.30 o 
   3   6   8       94.24      127.21     12.82 o 
   4   6   8       40.93       29.96     19.00 o 
   5   6   8        0.71        1.34      6.46 o 
   6   6   8        0.02       -1.31      7.03 o 
  -3   7   8        2.47       -3.33     11.61 o 
  -2   7   8        2.89       -7.14     11.74 o 
  -1   7   8        1.39      -12.13     12.13 o 
   0   7   8        4.99      -10.21     12.83 o 
   1   7   8        0.95        4.68     13.98 o 
   2   7   8        3.65        1.69     13.33 o 
   3   7   8       53.93       35.80     15.41 o 
   4   7   8        0.07       -0.39     11.93 o 
   5   7   8        0.50       -2.10     11.95 o 
  -2   8   8        3.33       10.91     15.51 o 
  -1   8   8        8.83        1.48     12.60 o 
   0   8   8        0.09       -9.17     14.86 o 
   1   8   8        7.03       -3.85     13.43 o 
   2   8   8       36.09       17.93     15.43 o 
   3   8   8        7.23       -3.17     12.34 o 
   4   8   8        0.75        2.62     13.59 o 
   5   8   8       10.87       14.16     14.26 o 
  -1   9   8       11.70       13.35     16.00 o 
   0   9   8        4.19        7.43     14.39 o 
   1   9   8        8.71        9.92     16.63 o 
   2   9   8        0.17      -11.54     11.54 o 
   3   9   8       14.82       -8.13     15.54 o 
   4   9   8        0.77       -1.20     13.17 o 
   1  10   8        0.13       -2.10     16.32 o 
   2  10   8       10.52       -8.05     16.47 o 
  -2  -8   9       34.98       46.95     18.29 o 
  -1  -8   9        3.68       -1.17     13.35 o 
   0  -8   9       69.21       45.83     18.65 o 
   1  -8   9       86.35       83.87     19.30 o 
   2  -8   9       50.74       15.46     14.42 o 
  -3  -7   9        5.73       -4.70     14.06 o 
  -2  -7   9        0.85        4.16     14.13 o 
  -1  -7   9       19.71        8.21     13.04 o 
   0  -7   9      156.03      125.32     22.14 o 
   1  -7   9       19.62        2.26     14.78 o 
   2  -7   9        8.16        2.03     14.63 o 
   3  -7   9       33.50       13.90     14.08 o 
  -4  -6   9        7.12        7.38     11.74 o 
  -3  -6   9        6.46       -2.95      7.03 o 
  -2  -6   9       38.09       18.65     14.13 o 
  -1  -6   9       12.01        9.35     12.94 o 
   0  -6   9        0.90      -10.24     13.15 o 
   1  -6   9       34.88       32.63     15.54 o 
   2  -6   9        0.96       -8.83     13.17 o 
   3  -6   9      106.66      113.36     21.15 o 
   4  -6   9       37.69       74.51     20.13 o 
  -4  -5   9      190.08      198.59     24.50 o 
  -3  -5   9       34.87       55.34     15.17 o 
  -2  -5   9        7.32       -6.60     11.95 o 
  -1  -5   9       45.88       53.36     14.39 o 
   0  -5   9       12.95       12.47     12.03 o 
   1  -5   9       26.66        5.98     12.06 o 
   2  -5   9       15.62       -4.49     13.07 o 
   3  -5   9        6.43        5.04     12.94 o 
   4  -5   9        0.91      -10.03     12.11 o 
  -5  -4   9        0.34       23.36     13.04 o 
  -4  -4   9        1.09      -11.28     11.28 o 
  -3  -4   9       20.04        7.14     10.34 o 
  -2  -4   9       58.10       62.25     10.44 o 
  -1  -4   9        0.05        1.14     10.96 o 
   0  -4   9       25.63       40.84     14.65 o 
   1  -4   9       59.08       39.39     15.85 o 
   2  -4   9       37.88       20.89     14.03 o 
   3  -4   9       39.49       27.72     15.85 o 
   4  -4   9       58.97       42.27     14.68 o 
   5  -4   9        3.02       -1.17     12.00 o 
  -5  -3   9        3.16      -12.37     12.60 o 
  -4  -3   9       42.27       55.00     16.76 o 
  -3  -3   9        9.58       -0.42     11.51 o 
  -2  -3   9       60.96       55.86      9.91 o 
  -1  -3   9      218.77      215.74     13.98 o 
   0  -3   9        5.75        0.60     11.82 o 
   1  -3   9       32.24       28.50     14.34 o 
   2  -3   9      348.31      356.09     24.32 o 
   3  -3   9      132.65      136.44     19.69 o 
   4  -3   9        2.16       53.99     18.11 o 
   5  -3   9       14.88       17.28     13.35 o 
  -5  -2   9        2.64      -11.61     12.37 o 
  -4  -2   9        0.91      -12.03     12.34 o 
  -3  -2   9       14.10        0.36     11.15 o 
  -2  -2   9        6.19        2.28      9.24 o 
  -1  -2   9       23.79        5.57      7.81 o 
   0  -2   9        7.27        2.55      8.29 o 
   1  -2   9       87.66       99.58     10.29 o 
   2  -2   9      461.66      391.83     24.04 o 
   3  -2   9      131.46      149.12     20.16 o 
   4  -2   9       92.06      101.87     18.16 o 
   5  -2   9       18.08       12.57     12.44 o 
   6  -2   9        0.01       -2.13      9.98 o 
  -5  -1   9       30.05       62.38     20.24 o 
  -4  -1   9        6.93       -4.10     10.57 o 
  -3  -1   9       19.94       25.69     14.47 o 
  -2  -1   9        6.62        3.40      6.53 o 
  -1  -1   9      102.81      118.06     17.40 o 
   0  -1   9       75.27       76.31     10.10 o 
   1  -1   9       23.69       15.66     11.41 o 
   2  -1   9        9.85       -2.29     10.52 o 
   3  -1   9       70.48       66.38     14.50 o 
   4  -1   9       14.70       13.30     10.70 o 
   5  -1   9       95.75      113.75     19.04 o 
   6  -1   9        1.99        3.72     11.48 o 
  -5   0   9        1.51       -5.95     14.44 o 
  -4   0   9        0.62      -12.83     12.83 o 
  -3   0   9       84.04       87.97     17.80 o 
  -2   0   9      201.81      239.08     25.20 o 
  -1   0   9        2.08       -1.66      6.78 o 
   0   0   9        8.45        5.01      6.69 o 
   1   0   9       20.29       30.23     10.13 o 
   2   0   9       71.63       79.14     14.42 o 
   3   0   9       72.81       78.67     14.99 o 
   4   0   9       51.25       36.01     12.08 o 
   5   0   9        0.10       -9.59     10.03 o 
   6   0   9        0.99       -2.71      7.70 o 
  -5   1   9        5.47       -9.59     13.07 o 
  -4   1   9        0.87        4.94     14.45 o 
  -3   1   9        0.33       -0.29     12.96 o 
  -2   1   9        1.63        0.73     12.52 o 
  -1   1   9        0.57       -6.07      6.07 o 
   0   1   9        0.50       -3.51      5.93 o 
   1   1   9      404.17      417.10     19.02 o 
   2   1   9       27.58       23.26      7.48 o 
   3   1   9       24.95       19.69      5.74 o 
   4   1   9       23.04       13.78      7.77 o 
   5   1   9        0.76       -6.63      6.63 o 
   6   1   9        0.12       -7.04      7.04 o 
  -5   2   9        0.42      -13.35     13.35 o 
  -4   2   9        0.20       -5.27     12.34 o 
  -3   2   9        8.17       22.94     14.86 o 
  -2   2   9        2.02       -2.44      7.59 o 
  -1   2   9       17.90       21.38      6.65 o 
   0   2   9       11.49        6.18      6.71 o 
   1   2   9       48.31       53.63      7.27 o 
   2   2   9        2.73        3.86      7.46 o 
   3   2   9        8.69       11.48      6.80 o 
   4   2   9       32.41       37.90      6.69 o 
   5   2   9       27.11       11.37     11.08 o 
   6   2   9       12.62       24.36      9.34 o 
  -4   3   9        9.37       18.38     11.48 o 
  -3   3   9        1.03       12.89      8.75 o 
  -2   3   9       27.24       24.89      9.32 o 
  -1   3   9        4.16        8.88      5.77 o 
   0   3   9        2.21       -1.09      5.52 o 
   1   3   9       18.79       17.97      6.10 o 
   2   3   9        7.56        3.63      7.06 o 
   3   3   9       19.27       22.50      7.68 o 
   4   3   9      116.63      123.51     10.10 o 
   5   3   9        0.02        1.18      5.47 o 
   6   3   9        3.32       -3.97      7.96 o 
  -4   4   9       26.18       23.26     14.82 o 
  -3   4   9       15.91       13.41      9.35 o 
  -2   4   9        0.12       -7.72      7.72 o 
  -1   4   9        0.76       -4.96      7.84 o 
   0   4   9       79.01       93.32      8.66 o 
   1   4   9       32.70       32.54      9.38 o 
   2   4   9       18.15        6.84      7.08 o 
   3   4   9       10.86        0.81      6.44 o 
   4   4   9        0.07        6.89      5.90 o 
   5   4   9       11.48        8.36      6.14 o 
   6   4   9        9.43       10.64      7.96 o 
  -4   5   9       22.46        7.90     10.56 o 
  -3   5   9       30.41       24.92     10.70 o 
  -2   5   9        0.02        0.52      8.73 o 
  -1   5   9        0.40       -6.80      6.80 o 
   0   5   9       11.45        6.90      5.91 o 
   1   5   9        0.43        3.02      6.48 o 
   2   5   9        9.90       -0.75      7.01 o 
   3   5   9        6.22        3.21      6.88 o 
   4   5   9        7.73        0.67      6.74 o 
   5   5   9       14.86        6.21      6.46 o 
  -3   6   9       46.92       53.46     17.29 o 
  -2   6   9        8.98        6.61      9.57 o 
  -1   6   9        0.00       -6.58      7.68 o 
   0   6   9        0.74       -1.64     12.73 o 
   1   6   9        0.95       -4.09     11.99 o 
   2   6   9       27.96       28.12      8.78 o 
   3   6   9       11.99        5.44      7.90 o 
   4   6   9       36.85       43.76      9.93 o 
   5   6   9        5.97        4.88      7.24 o 
  -2   7   9        2.70        6.39     14.55 o 
  -1   7   9        0.43      -11.90     12.57 o 
   0   7   9        7.00       -4.55     13.87 o 
   1   7   9       11.46        0.81     13.41 o 
   2   7   9      148.26      159.09     21.62 o 
   3   7   9      199.32      241.54     26.76 o 
   4   7   9        3.14       -9.51      9.51 o 
   5   7   9        5.92        2.94     13.22 o 
  -1   8   9        0.02       -6.16     14.00 o 
   0   8   9       11.41        3.59     14.45 o 
   1   8   9        1.47      -11.30     12.18 o 
   2   8   9       74.71       53.70     18.42 o 
   3   8   9       63.55       15.38     16.65 o 
   4   8   9        5.11        5.85     14.06 o 
   0   9   9        3.31        7.17     15.46 o 
   1   9   9        1.01       -9.77     14.68 o 
   2   9   9        0.14      -13.93     13.93 o 
   3   9   9        8.09       -6.00     16.03 o 
   0  -8  10        1.12       -4.36     13.12 o 
  -2  -7  10        9.00        6.91     15.12 o 
  -1  -7  10       15.64       26.11     15.04 o 
   0  -7  10        0.92      -11.95     11.95 o 
   1  -7  10       10.77        9.25     13.28 o 
   2  -7  10        0.01        6.08     13.38 o 
  -3  -6  10        1.81       15.04     11.22 o 
  -2  -6  10        8.13       20.16     14.16 o 
  -1  -6  10       17.71       14.94     15.04 o 
   0  -6  10        0.07      -11.72     11.72 o 
   1  -6  10        8.47       -7.46     10.42 o 
   2  -6  10      112.35      115.57     21.77 o 
   3  -6  10       10.94       -1.04     12.26 o 
  -4  -5  10       11.96        7.69     13.85 o 
  -3  -5  10        7.51       14.55     12.26 o 
  -2  -5  10        0.01        6.25      8.87 o 
  -1  -5  10       17.05       12.63     13.25 o 
   0  -5  10        2.35       -0.62     13.12 o 
   1  -5  10        0.36      -10.39     10.39 o 
   2  -5  10        2.57      -10.39     12.31 o 
   3  -5  10        0.01        5.46     14.52 o 
   4  -5  10        3.80       30.03     15.22 o 
  -4  -4  10       13.69       -1.77     12.68 o 
  -3  -4  10        0.28       -9.92      9.92 o 
  -2  -4  10       14.38       13.81      8.26 o 
  -1  -4  10        5.38        8.42      7.82 o 
   0  -4  10       52.84       66.23     16.45 o 
   1  -4  10       39.40       36.35     14.08 o 
   2  -4  10        0.69      -10.68     12.24 o 
   3  -4  10       13.86       -1.07     11.15 o 
   4  -4  10       18.49        9.38     12.73 o 
  -4  -3  10        0.87      -10.34     10.34 o 
  -3  -3  10       10.46        2.65     11.87 o 
  -2  -3  10        0.50       -4.20      6.40 o 
  -1  -3  10        0.89       -4.16      6.54 o 
   0  -3  10       16.11        3.87      6.58 o 
   1  -3  10      109.70      157.24     21.12 o 
   2  -3  10       57.66       39.67     15.87 o 
   3  -3  10        0.01      -11.02     11.12 o 
   4  -3  10        8.38        2.39     11.41 o 
   5  -3  10        3.51       -6.29     13.22 o 
  -4  -2  10        1.80       -1.79     13.15 o 
  -3  -2  10        2.24       -4.86     12.24 o 
  -2  -2  10       62.72       24.71     12.47 o 
  -1  -2  10        2.09        7.38      6.87 o 
   0  -2  10        5.61        3.12      6.99 o 
   1  -2  10        8.67        0.15      8.74 o 
   2  -2  10      215.17      223.02     22.37 o 
   3  -2  10        0.03       -6.49      9.46 o 
   4  -2  10        3.80       10.52     12.03 o 
   5  -2  10        6.75       20.32     11.59 o 
  -4  -1  10       17.11      -11.92     12.42 o 
  -3  -1  10        9.65       -0.99     12.37 o 
  -2  -1  10       99.47      115.70     20.16 o 
  -1  -1  10      175.43      195.89     24.74 o 
   0  -1  10       29.85       35.05      8.81 o 
   1  -1  10       23.40       10.23      6.84 o 
   2  -1  10        0.27       -0.99     10.31 o 
   3  -1  10       40.02       35.70     12.81 o 
   4  -1  10       37.49       33.15     13.20 o 
   5  -1  10       15.42        4.52     11.74 o 
  -4   0  10        2.14       -4.36     12.91 o 
  -3   0  10        3.58      -11.30     11.30 o 
  -2   0  10       18.79        7.22     12.52 o 
  -1   0  10        0.89        0.54      6.94 o 
   0   0  10        1.65       -1.42      6.61 o 
   1   0  10        5.78       -1.69      6.19 o 
   2   0  10       82.00       74.18     15.46 o 
   3   0  10        3.11       14.55     10.81 o 
   4   0  10       57.44       59.99     14.68 o 
   5   0  10        1.93       -1.30     11.35 o 
  -4   1  10        0.00        3.07     15.02 o 
  -3   1  10        7.19       10.83     15.12 o 
  -2   1  10        0.67      -10.05     10.05 o 
  -1   1  10        1.79       -5.84      5.84 o 
   0   1  10       38.57       51.13      9.53 o 
   1   1  10        7.60        5.01      9.56 o 
   2   1  10       69.30       92.62     15.98 o 
   3   1  10        1.28        1.71      9.74 o 
   4   1  10       10.10        0.68     10.70 o 
   5   1  10       13.32        7.48     10.99 o 
  -4   2  10        3.24      -11.72     11.72 o 
  -3   2  10        0.05       -4.08     13.51 o 
  -2   2  10       32.75       16.71     12.73 o 
  -1   2  10        0.60       -2.27      5.99 o 
   0   2  10        3.83       -1.70      6.34 o 
   1   2  10       20.16       16.55      9.48 o 
   2   2  10       14.15       10.83     11.04 o 
   3   2  10       61.78       60.40     10.09 o 
   4   2  10       31.94       29.28      6.94 o 
   5   2  10        7.23       14.20      9.48 o 
  -4   3  10       19.09        4.23     15.07 o 
  -3   3  10        1.24      -11.02     11.02 o 
  -2   3  10        0.04       -3.48     10.57 o 
  -1   3  10        0.01       -0.52     10.89 o 
   0   3  10        3.86       -3.21      5.59 o 
   1   3  10        1.71       -4.00      6.39 o 
   2   3  10        5.62        1.95      6.82 o 
   3   3  10        2.71       -5.45      7.06 o 
   4   3  10       32.92       21.14      6.69 o 
   5   3  10       11.38        0.58      5.68 o 
  -3   4  10        5.45       19.49     15.85 o 
  -2   4  10        4.54       -2.28      8.45 o 
  -1   4  10       14.61       -2.18      8.32 o 
   0   4  10       38.07       35.88      7.12 o 
   1   4  10        9.41       -2.41      6.25 o 
   2   4  10        7.58        3.13      8.85 o 
   3   4  10        2.26        0.42      7.09 o 
   4   4  10        0.41        4.53      7.22 o 
   5   4  10        1.14        0.29      6.22 o 
  -3   5  10        1.57       -4.13      8.95 o 
  -2   5  10        0.17        2.44      9.56 o 
  -1   5  10       12.29       -4.94     10.08 o 
   0   5  10       16.11        6.30      6.29 o 
   1   5  10        8.22        3.92      7.08 o 
   2   5  10        1.08       -6.47      6.47 o 
   3   5  10        2.01        4.18     12.17 o 
   4   5  10        0.96        3.25     11.04 o 
   5   5  10        1.13       -0.98      6.10 o 
  -2   6  10        2.53        1.25      8.78 o 
  -1   6  10        0.08       -5.24      8.36 o 
   0   6  10        1.66        3.31     15.65 o 
   1   6  10        0.39       -5.40      6.39 o 
   2   6  10       17.57        7.87      8.30 o 
   3   6  10        2.66       -7.19      7.19 o 
   4   6  10       34.25       22.81      9.55 o 
  -1   7  10        0.09      -12.78     12.78 o 
   0   7  10        2.40        7.35     14.91 o 
   1   7  10        3.77       -8.83     13.48 o 
   2   7  10       22.67       16.24      8.51 o 
   3   7  10        4.61       -1.92      8.08 o 
   4   7  10        5.17       -3.15      7.50 o 
   0   8  10        0.00        6.18     16.03 o 
   1   8  10        6.20       13.67     15.72 o 
   2   8  10       24.31       31.28     17.59 o 
   3   8  10       15.31       21.51     16.32 o 
  -2  -6  11       10.64        8.09      9.04 o 
  -1  -6  11       33.22        0.65     13.82 o 
   0  -6  11        1.25        3.85     14.21 o 
   1  -6  11        4.05       20.65     16.32 o 
   2  -6  11       24.97       20.03     15.61 o 
  -2  -5  11        0.05       -0.58      7.73 o 
  -1  -5  11       20.80       19.42      8.62 o 
   0  -5  11       26.52       32.32     14.00 o 
   1  -5  11        1.64        0.34     12.37 o 
   2  -5  11       19.59       16.76     16.34 o 
   3  -5  11       11.84       16.16     15.69 o 
  -3  -4  11        0.45       -2.36     11.51 o 
  -2  -4  11        8.07        7.53     10.18 o 
  -1  -4  11       38.13       31.18      9.31 o 
   0  -4  11       31.76       22.59      8.17 o 
   1  -4  11        7.62       14.63     14.58 o 
   2  -4  11        0.29        9.20     13.87 o 
   3  -4  11        2.12        4.47     12.21 o 
  -3  -3  11        0.56       -1.82     12.08 o 
  -2  -3  11        0.01       -8.13      9.20 o 
  -1  -3  11        6.97       -0.58      7.18 o 
   0  -3  11       24.30       15.98     13.38 o 
   1  -3  11        3.09        8.96      7.50 o 
   2  -3  11       21.33       22.16     12.68 o 
   3  -3  11       27.61       31.62     14.32 o 
   4  -3  11        2.11        9.69     13.12 o 
  -3  -2  11        1.11       -7.07     12.42 o 
  -2  -2  11       19.98       -4.10     10.83 o 
  -1  -2  11       36.40       30.92      9.19 o 
   0  -2  11       51.19       35.87     17.97 o 
   1  -2  11       97.38      139.60     19.17 o 
   2  -2  11      197.06      240.40     23.90 o 
   3  -2  11        1.59       -9.48      9.48 o 
   4  -2  11        0.87       -9.43      9.43 o 
  -3  -1  11        0.03      -11.64     11.64 o 
  -2  -1  11        0.19      -10.94     11.35 o 
  -1  -1  11       41.33       49.90      9.59 o 
   0  -1  11      148.90      171.28     14.02 o 
   1  -1  11      132.51      148.72     19.20 o 
   2  -1  11       11.35        1.43     11.85 o 
   3  -1  11        0.27       -8.52      8.52 o 
   4  -1  11        1.84       -1.14     11.74 o 
  -3   0  11        9.59        2.26     14.94 o 
  -2   0  11        9.52       11.51     14.24 o 
  -1   0  11        0.11       -0.25      6.63 o 
   0   0  11       63.83       63.94     10.34 o 
   1   0  11       36.24       33.31     11.72 o 
   2   0  11       32.12       33.96     13.30 o 
   3   0  11        0.04       -7.92      7.92 o 
   4   0  11       11.85       -0.65     11.98 o 
   5   0  11       16.06       34.50     14.32 o 
  -3   1  11       51.46       35.23     15.93 o 
  -2   1  11        2.40      -11.74     11.74 o 
  -1   1  11        0.00      -11.56     11.56 o 
   0   1  11        7.60        3.80      6.89 o 
   1   1  11       46.31       46.84     13.38 o 
   2   1  11       46.19       36.61     13.02 o 
   3   1  11        1.98       -6.31      8.83 o 
   4   1  11        6.05        7.59     10.94 o 
   5   1  11       13.58       33.90     15.56 o 
  -3   2  11        1.68       14.58     16.47 o 
  -2   2  11        0.00       -9.85      9.85 o 
  -1   2  11        0.43       -4.86     11.67 o 
   0   2  11       34.62       39.05      9.19 o 
   1   2  11        0.11       -2.08      9.14 o 
   2   2  11        2.14        4.55      9.20 o 
   3   2  11        5.32        3.79     11.04 o 
   4   2  11        2.87        0.96     11.28 o 
   5   2  11        6.22        6.55     11.20 o 
  -3   3  11        0.07       10.91     16.52 o 
  -2   3  11        1.99        6.13     11.90 o 
  -1   3  11        0.47       -7.95     10.86 o 
   0   3  11        6.94       11.76      7.59 o 
   1   3  11        0.31        6.26      9.59 o 
   2   3  11        6.70       22.65     10.68 o 
   3   3  11        6.77        3.90      9.72 o 
   4   3  11       17.71       32.76     13.07 o 
   5   3  11       11.74       -4.44     11.79 o 
  -2   4  11        0.00       -7.82     13.54 o 
  -1   4  11        2.37        7.35     12.78 o 
   0   4  11        5.92       -4.70      7.95 o 
   1   4  11        1.45       12.52     10.39 o 
   2   4  11        7.76       -6.94      7.48 o 
   3   4  11       27.43       31.32     21.78 o 
   4   4  11        0.11       -7.34      7.34 o 
  -2   5  11        0.57       -9.35     12.26 o 
  -1   5  11       16.31       20.34     13.69 o 
   0   5  11       19.58        5.56     13.61 o 
   1   5  11        9.32       -1.31      7.54 o 
   2   5  11        3.90       -4.63      7.07 o 
   3   5  11        2.50        0.50     10.92 o 
   4   5  11        3.74        3.16      8.52 o 
  -1   6  11        0.90        0.72     12.00 o 
   0   6  11        5.21        6.94     14.78 o 
   1   6  11        0.92       -2.25     10.03 o 
   2   6  11        8.33       10.19      9.00 o 
   3   6  11        1.07       -0.95     13.72 o 
   0   7  11        0.02        4.70     15.15 o 
   1   7  11        3.81      -10.29     13.30 o 
   2   7  11        9.99        5.70      8.50 o 
   0  -5  12        6.71        9.73     26.43 o 
   1  -5  12       50.90       45.34     17.93 o 
  -2  -4  12        1.55      -10.21     10.21 o 
  -1  -4  12        4.21       14.11      8.63 o 
   0  -4  12        0.26        4.74      7.62 o 
   1  -4  12        0.00       -2.78     12.73 o 
   2  -4  12        1.85       -4.08     12.57 o 
  -2  -3  12        1.56       -9.66      9.66 o 
  -1  -3  12        0.02       -7.15      7.15 o 
   0  -3  12        0.04        4.78      7.78 o 
   1  -3  12        8.81       -5.90     10.03 o 
   2  -3  12        8.49       -1.38     13.07 o 
   3  -3  12        0.13       -0.60     11.02 o 
  -2  -2  12        0.60       -5.90     11.85 o 
  -1  -2  12        6.84        6.05      7.91 o 
   0  -2  12       31.25       13.21      8.32 o 
   1  -2  12       25.05       15.54     11.35 o 
   2  -2  12        1.25       -6.83     10.91 o 
   3  -2  12        1.11       19.38     14.81 o 
  -2  -1  12       13.16        1.07     13.48 o 
  -1  -1  12       12.18       10.12      8.79 o 
   0  -1  12        5.87       -4.15     12.52 o 
   1  -1  12      128.72      152.59     19.69 o 
   2  -1  12       43.86       43.08     13.95 o 
   3  -1  12        7.94       -0.05     11.38 o 
   4  -1  12        0.04        4.65     10.89 o 
  -2   0  12        4.03       -9.35      9.35 o 
  -1   0  12        2.45        0.62     11.64 o 
   0   0  12       14.34        7.10      7.82 o 
   1   0  12        0.57        8.96      9.51 o 
   2   0  12        7.76        9.85     10.76 o 
   3   0  12        8.25        5.66     11.41 o 
   4   0  12       11.13        5.22     13.35 o 
  -2   1  12        0.77      -11.67     11.67 o 
  -1   1  12        2.39       -8.31     12.70 o 
   0   1  12        8.72       23.46     11.35 o 
   1   1  12        8.12       15.87     11.02 o 
   2   1  12        0.17       -7.09      7.09 o 
   3   1  12        9.82       -3.04     11.41 o 
   4   1  12       11.25        6.88     11.93 o 
  -2   2  12        6.69       -7.79     12.78 o 
  -1   2  12        7.77      -11.56     11.56 o 
   0   2  12        2.47        2.96     10.34 o 
   1   2  12        0.00       -1.69      9.59 o 
   2   2  12        0.04       -9.85      9.85 o 
   3   2  12        1.37        4.96     10.73 o 
   4   2  12        0.81        4.26     11.80 o 
  -2   3  12        0.22        9.74     14.45 o 
  -1   3  12        2.21       10.00     12.91 o 
   0   3  12        6.07       19.33     10.44 o 
   1   3  12        3.51       -0.55      9.40 o 
   2   3  12       21.92       20.78     12.42 o 
   3   3  12       43.69       40.35     14.29 o 
   4   3  12        0.40       -5.20     11.92 o 
  -1   4  12        0.49       -2.96     12.16 o 
   1   4  12        0.67        0.78      9.27 o 
   2   4  12        3.28       14.52     11.98 o 
   3   4  12       44.20       47.67     14.37 o 
   1   5  12        0.04       -4.73     10.26 o 
   2   5  12        0.00       11.28     11.15 o 
   0  -2  13        0.01       -9.90     10.00 o 
   1  -2  13        5.65        2.62     11.46 o 
  -1  -1  13       16.67        4.86     13.33 o 
   0  -1  13        2.03       -9.33      9.33 o 
   1  -1  13       29.49       54.71     13.98 o 
   2  -1  13        0.43        8.31     12.18 o 
  -1   0  13       42.93       41.31     16.86 o 
   0   0  13       70.05       81.42     16.16 o 
   1   0  13       26.35       42.69     14.24 o 
   2   0  13        0.05      -10.00     10.00 o 
  -1   1  13       38.26       16.37     15.12 o 
   0   1  13       61.31      111.04     18.39 o 
   1   1  13       63.73       90.96     18.32 o 
   2   1  13        0.22       10.89     12.89 o 
   1   2  13        0.54        2.86     10.52 o 
   2   2  13        0.14       -2.26      9.56 o 
   1   3  13        2.00        1.64     10.44 o 
                                                 
